# Supplementary material for: Antimicrobial Resistance of Acetobacter and Komagataeibacter Species Originating from Vinegars
Source: Int J Environ Res Public Health. 2022 Jan 1;19(1):463. doi: 10.3390/ijerph19010463 (PMC8744987; doi:10.3390/ijerph19010463)
Supplement: Supplementary file 1 [file ijerph-19-00463-s001.zip]

Archive with 6 entries (6 files):
- Figure S1.pptx
- TableS1_antibiogram_RAE.pdf
- TableS2_antibiogram_GY.pdf
- TableS3_antibiogram_MA.pdf
- TableS4_Card homologues.xlsx
- TableS5.pptx
