# Supplementary material for: Antimicrobial Resistance of Acetobacter and Komagataeibacter Species Originating from Vinegars
Source: Int J Environ Res Public Health. 2022 Jan 1;19(1):463. doi: 10.3390/ijerph19010463 (PMC8744987; doi:10.3390/ijerph19010463)
Supplement: Supplementary file 1 [file ijerph-19-00463-s001.zip › TableS4_Card homologues.xlsx]

## Sheet: Sheet1
Species	ARO term	SNP	Detection Criteria	AMR Gene Family	Drug Class	Resistance mechanism	% Identity of Matching Region	% Length of Reference Sequence
Acetobacter aceti DSM 3508T	Acinetobacter baumannii AbaF		protein homolog model	major facilitator superfamily (MFS) antibiotic efflux pump	fosfomycin	antibiotic efflux	29.66	98.6
	Acinetobacter baumannii AbaQ		protein homolog model	major facilitator superfamily (MFS) antibiotic efflux pump	fluoroquinolone antibiotic	antibiotic efflux	36.21	101.15
	Acinetobacter baumannii parC conferring resistance to fluoroquinolones	D105E	protein variant model	fluoroquinolone resistant parC	fluoroquinolone antibiotic	antibiotic target alteration	38.69	100
	adeG		protein homolog model	resistance-nodulation-cell division (RND) antibiotic efflux pump	fluoroquinolone antibiotic, tetracycline antibiotic	antibiotic efflux	26.11	98.03
	adeL		protein homolog model	resistance-nodulation-cell division (RND) antibiotic efflux pump	fluoroquinolone antibiotic, tetracycline antibiotic	antibiotic efflux	29.21	95.55
	Agrobacterium fabrum chloramphenicol acetyltransferase		protein homolog model	chloramphenicol acetyltransferase	phenicol antibiotic	antibiotic inactivation	33.96	95.22
	arlR		protein homolog model	major facilitator superfamily (MFS) antibiotic efflux pump	fluoroquinolone antibiotic, acridine dye, disinfecting agents and intercalating dyes	antibiotic efflux	35.02	101.37
	baeR		protein homolog model	resistance-nodulation-cell division (RND) antibiotic efflux pump	aminoglycoside antibiotic, aminocoumarin antibiotic	antibiotic efflux	38.43	104.58
	basS		protein homolog model	pmr phosphoethanolamine transferase	peptide antibiotic	antibiotic target alteration, antibiotic efflux	27.85	95.39
	bcr-1		protein homolog model	major facilitator superfamily (MFS) antibiotic efflux pump	bicyclomycin	antibiotic efflux	32.26	101.99
	Borreliella burgdorferi murA with mutation conferring resistance to fosfomycin	D116C	protein variant model	antibiotic-resistant murA transferase	fosfomycin	antibiotic target alteration	36.6	98.36
	cmrA		protein homolog model	major facilitator superfamily (MFS) antibiotic efflux pump	phenicol antibiotic	antibiotic efflux	28.57	101.28
	cprR		protein homolog model	pmr phosphoethanolamine transferase	peptide antibiotic	antibiotic target alteration, antibiotic efflux	41.26	101.35
	cpxA		protein homolog model	resistance-nodulation-cell division (RND) antibiotic efflux pump	aminoglycoside antibiotic, aminocoumarin antibiotic	antibiotic efflux	29.5	98.91
	Enterobacter cloacae acrA		protein homolog model	resistance-nodulation-cell division (RND) antibiotic efflux pump	fluoroquinolone antibiotic, cephalosporin, glycylcycline, penam, tetracycline antibiotic, rifamycin antibiotic, phenicol antibiotic, triclosan	antibiotic efflux	50.13	103.53
	Enterococcus faecium cls conferring resistance to daptomycin	H215R	protein variant model	daptomycin resistant cls	peptide antibiotic	antibiotic target alteration	28.03	104.97
	Escherichia coli EF-Tu mutants conferring resistance to Pulvomycin	R234F	protein variant model	elfamycin resistant EF-Tu	elfamycin antibiotic	antibiotic target alteration	75.13	96.82
	farA		protein homolog model	major facilitator superfamily (MFS) antibiotic efflux pump	antibacterial free fatty acids	antibiotic efflux	32.64	101.56
	farB		protein homolog model	major facilitator superfamily (MFS) antibiotic efflux pump	antibacterial free fatty acids	antibiotic efflux	28.4	95.28
	golS		protein homolog model	resistance-nodulation-cell division (RND) antibiotic efflux pump	monobactam, carbapenem, cephalosporin, cephamycin, penam, phenicol antibiotic, penem	antibiotic efflux	33.64	96.1
	Klebsiella pneumoniae KpnH		protein homolog model	major facilitator superfamily (MFS) antibiotic efflux pump	macrolide antibiotic, fluoroquinolone antibiotic, aminoglycoside antibiotic, carbapenem, cephalosporin, penam, peptide antibiotic, penem	antibiotic efflux	33.2	102.93
	LpsB		protein homolog model	Intrinsic peptide antibiotic resistant Lps	peptide antibiotic	reduced permeability to antibiotic	26.65	98.36
	LRA-12		protein homolog model	subclass B3 LRA beta-lactamase	cephalosporin, penam	antibiotic inactivation	31.45	104.78
	mdtA		protein homolog model	resistance-nodulation-cell division (RND) antibiotic efflux pump	aminocoumarin antibiotic	antibiotic efflux	42.54	100.72
	mdtC		protein homolog model	resistance-nodulation-cell division (RND) antibiotic efflux pump	aminocoumarin antibiotic	antibiotic efflux	26.01	100.68
	mdtN		protein homolog model	major facilitator superfamily (MFS) antibiotic efflux pump	nucleoside antibiotic, acridine dye, disinfecting agents and intercalating dyes	antibiotic efflux	36.01	103.21
	mefE		protein homolog model	major facilitator superfamily (MFS) antibiotic efflux pump	macrolide antibiotic	antibiotic efflux	29.51	100
	MexB		protein homolog model	resistance-nodulation-cell division (RND) antibiotic efflux pump	macrolide antibiotic, fluoroquinolone antibiotic, monobactam, carbapenem, cephalosporin, cephamycin, penam, tetracycline antibiotic, peptide antibiotic, aminocoumarin antibiotic, diaminopyrimidine antibiotic, sulfonamide antibiotic, phenicol antibiotic, penem	antibiotic efflux	61.63	100.38
	MexL		protein homolog model	resistance-nodulation-cell division (RND) antibiotic efflux pump	macrolide antibiotic, tetracycline antibiotic, triclosan	antibiotic efflux	32.69	100
	MexS		protein overexpression model	resistance-nodulation-cell division (RND) antibiotic efflux pump	fluoroquinolone antibiotic, diaminopyrimidine antibiotic, phenicol antibiotic	antibiotic efflux	30.49	100.29
	MexS		protein overexpression model	resistance-nodulation-cell division (RND) antibiotic efflux pump	fluoroquinolone antibiotic, diaminopyrimidine antibiotic, phenicol antibiotic	antibiotic efflux	26.65	100.59
	MexS		protein overexpression model	resistance-nodulation-cell division (RND) antibiotic efflux pump	fluoroquinolone antibiotic, diaminopyrimidine antibiotic, phenicol antibiotic	antibiotic efflux	32.57	97.35
	MexV		protein homolog model	resistance-nodulation-cell division (RND) antibiotic efflux pump	macrolide antibiotic, fluoroquinolone antibiotic, tetracycline antibiotic, acridine dye, phenicol antibiotic, disinfecting agents and intercalating dyes	antibiotic efflux	26.46	104.52
	MexW		protein homolog model	resistance-nodulation-cell division (RND) antibiotic efflux pump	macrolide antibiotic, fluoroquinolone antibiotic, tetracycline antibiotic, acridine dye, phenicol antibiotic, disinfecting agents and intercalating dyes	antibiotic efflux	26.35	101.87
	MexZ		protein overexpression model	resistance-nodulation-cell division (RND) antibiotic efflux pump	macrolide antibiotic, fluoroquinolone antibiotic, aminoglycoside antibiotic, carbapenem, cephalosporin, cephamycin, penam, tetracycline antibiotic, acridine dye, phenicol antibiotic, disinfecting agents and intercalating dyes	antibiotic efflux	29.09	104.29
	msbA		protein homolog model	ATP-binding cassette (ABC) antibiotic efflux pump	nitroimidazole antibiotic	antibiotic efflux	32.8	102.41
	mtrA		protein homolog model	resistance-nodulation-cell division (RND) antibiotic efflux pump	macrolide antibiotic, penam	antibiotic efflux	39.21	104.39
	MuxB		protein homolog model	resistance-nodulation-cell division (RND) antibiotic efflux pump	macrolide antibiotic, monobactam, tetracycline antibiotic, aminocoumarin antibiotic	antibiotic efflux	59.37	101.73
	Mycobacterium tuberculosis inhA mutations conferring resistance to isoniazid	S94A	protein variant model	isoniazid resistant inhA	isoniazid	antibiotic target alteration	30.19	103.35
	NmcR		protein homolog model	NmcA beta-lactamase	carbapenem, cephalosporin, cephamycin, penam	antibiotic inactivation	41.89	103.39
	novA		protein homolog model	ATP-binding cassette (ABC) antibiotic efflux pump	aminocoumarin antibiotic	antibiotic efflux	35.86	100.16
	OmpA		protein homolog model	General Bacterial Porin with reduced permeability to beta-lactams	monobactam, carbapenem, cephalosporin, cephamycin, penam, penem	reduced permeability to antibiotic	25.63	100.27
	OpmB		protein homolog model	resistance-nodulation-cell division (RND) antibiotic efflux pump	macrolide antibiotic, monobactam, tetracycline antibiotic, aminocoumarin antibiotic	antibiotic efflux	42.51	104.22
	OprM		protein homolog model	resistance-nodulation-cell division (RND) antibiotic efflux pump	macrolide antibiotic, fluoroquinolone antibiotic, monobactam, aminoglycoside antibiotic, carbapenem, cephalosporin, cephamycin, penam, tetracycline antibiotic, peptide antibiotic, acridine dye, aminocoumarin antibiotic, diaminopyrimidine antibiotic, sulfonamide antibiotic, phenicol antibiotic, penem, disinfecting agents and intercalating dyes	antibiotic efflux	41.82	103.09
	patA		protein homolog model	ATP-binding cassette (ABC) antibiotic efflux pump	fluoroquinolone antibiotic	antibiotic efflux	35.08	99.47
	RanA		protein homolog model	ATP-binding cassette (ABC) antibiotic efflux pump	aminoglycoside antibiotic	antibiotic efflux	39.27	104.65
	RanB		protein homolog model	ATP-binding cassette (ABC) antibiotic efflux pump	aminoglycoside antibiotic	antibiotic efflux	30.53	103.16
	smeF		protein homolog model	resistance-nodulation-cell division (RND) antibiotic efflux pump	macrolide antibiotic, fluoroquinolone antibiotic, tetracycline antibiotic, phenicol antibiotic	antibiotic efflux	22.57	103
	smeS		protein homolog model	resistance-nodulation-cell division (RND) antibiotic efflux pump	aminoglycoside antibiotic, cephalosporin, cephamycin, penam	antibiotic efflux	29.84	96.15
	Staphylococcus aureus fusA with mutation conferring resistance to fusidic acid	V90I	protein variant model	antibiotic resistant fusA	fusidic acid	antibiotic target alteration	52.87	100.14
	TaeA		protein homolog model	ATP-binding cassette (ABC) antibiotic efflux pump	pleuromutilin antibiotic	antibiotic efflux	31.71	97.38
	tet(V)		protein homolog model	major facilitator superfamily (MFS) antibiotic efflux pump	tetracycline antibiotic	antibiotic efflux	26.61	99.52
	TolC		protein homolog model	ATP-binding cassette (ABC) antibiotic efflux pump, major facilitator superfamily (MFS) antibiotic efflux pump, resistance-nodulation-cell division (RND) antibiotic efflux pump	macrolide antibiotic, fluoroquinolone antibiotic, aminoglycoside antibiotic, carbapenem, cephalosporin, glycylcycline, cephamycin, penam, tetracycline antibiotic, peptide antibiotic, aminocoumarin antibiotic, rifamycin antibiotic, phenicol antibiotic, triclosan, penem	antibiotic efflux	23.67	96.77
	vanHF		protein homolog model	vanH, glycopeptide resistance gene cluster	glycopeptide antibiotic	antibiotic target alteration	33.21	100.62
Acetobacter orleanensis LMG 1583T	AAC(6')-Iak		protein homolog model	AAC(6')	aminoglycoside antibiotic	antibiotic inactivation	30.28	101.96
	AAC(6')-Il		protein homolog model	AAC(6')	aminoglycoside antibiotic	antibiotic inactivation	30.22	97.37
	Acinetobacter baumannii AbaF		protein homolog model	major facilitator superfamily (MFS) antibiotic efflux pump	fosfomycin	antibiotic efflux	29.33	98.83
	Acinetobacter baumannii AmvA		protein homolog model	major facilitator superfamily (MFS) antibiotic efflux pump	macrolide antibiotic, acridine dye, disinfecting agents and intercalating dyes	antibiotic efflux	45.32	102.85
	Acinetobacter baumannii parC conferring resistance to fluoroquinolones	D105E	protein variant model	fluoroquinolone resistant parC	fluoroquinolone antibiotic	antibiotic target alteration	39.26	99.73
	adeG		protein homolog model	resistance-nodulation-cell division (RND) antibiotic efflux pump	fluoroquinolone antibiotic, tetracycline antibiotic	antibiotic efflux	24.72	98.03
	adeH		protein homolog model	resistance-nodulation-cell division (RND) antibiotic efflux pump	fluoroquinolone antibiotic, tetracycline antibiotic	antibiotic efflux	25.73	97.93
	adeL		protein homolog model	resistance-nodulation-cell division (RND) antibiotic efflux pump	fluoroquinolone antibiotic, tetracycline antibiotic	antibiotic efflux	28.89	95.85
	adeN		protein homolog model	resistance-nodulation-cell division (RND) antibiotic efflux pump	macrolide antibiotic, fluoroquinolone antibiotic, lincosamide antibiotic, carbapenem, cephalosporin, tetracycline antibiotic, rifamycin antibiotic, diaminopyrimidine antibiotic, phenicol antibiotic, penem	antibiotic efflux	26.73	96.31
	AIM-1		protein homolog model	AIM beta-lactamase	cephalosporin, cephamycin, penam	antibiotic inactivation	30.95	103.63
	ArnT		protein homolog model	pmr phosphoethanolamine transferase	peptide antibiotic	antibiotic target alteration	25.37	101.45
	baeS		protein homolog model	resistance-nodulation-cell division (RND) antibiotic efflux pump	aminoglycoside antibiotic, aminocoumarin antibiotic	antibiotic efflux	27.63	104.93
	basS		protein homolog model	pmr phosphoethanolamine transferase	peptide antibiotic	antibiotic target alteration, antibiotic efflux	28.62	95.6
	bcr-1		protein homolog model	major facilitator superfamily (MFS) antibiotic efflux pump	bicyclomycin	antibiotic efflux	31.18	102.74
	bcrA		protein homolog model	ATP-binding cassette (ABC) antibiotic efflux pump	peptide antibiotic	antibiotic efflux	30.14	97.71
	Borreliella burgdorferi murA with mutation conferring resistance to fosfomycin	D116C	protein variant model	antibiotic-resistant murA transferase	fosfomycin	antibiotic target alteration	36.68	98.36
	cmx		protein homolog model	major facilitator superfamily (MFS) antibiotic efflux pump	phenicol antibiotic	antibiotic efflux	28.98	103.84
	cprR		protein homolog model	pmr phosphoethanolamine transferase	peptide antibiotic	antibiotic target alteration, antibiotic efflux	39.29	100.9
	cpxA		protein homolog model	resistance-nodulation-cell division (RND) antibiotic efflux pump	aminoglycoside antibiotic, aminocoumarin antibiotic	antibiotic efflux	31.23	96.5
	cpxA		protein homolog model	resistance-nodulation-cell division (RND) antibiotic efflux pump	aminoglycoside antibiotic, aminocoumarin antibiotic	antibiotic efflux	30.24	99.12
	CRD3-1		protein homolog model	CRD3 beta-lactamase	carbapenem	antibiotic inactivation	28.23	101.65
	emrA		protein homolog model	major facilitator superfamily (MFS) antibiotic efflux pump	fluoroquinolone antibiotic	antibiotic efflux	34.97	102.31
	Enterobacter cloacae acrA		protein homolog model	resistance-nodulation-cell division (RND) antibiotic efflux pump	fluoroquinolone antibiotic, cephalosporin, glycylcycline, penam, tetracycline antibiotic, rifamycin antibiotic, phenicol antibiotic, triclosan	antibiotic efflux	49.22	98.49
	Enterococcus faecalis cls with mutation conferring resistance to daptomycin	H215R	protein variant model	daptomycin resistant cls	peptide antibiotic	antibiotic target alteration	29.19	98.75
	Escherichia coli fabG mutations conferring resistance to triclosan	Y151V	protein variant model	antibiotic resistant fabG	triclosan	antibiotic target alteration	33.6	101.64
	Escherichia coli marR mutant conferring antibiotic resistance		protein overexpression model	resistance-nodulation-cell division (RND) antibiotic efflux pump	fluoroquinolone antibiotic, cephalosporin, glycylcycline, penam, tetracycline antibiotic, rifamycin antibiotic, phenicol antibiotic, triclosan	antibiotic target alteration, antibiotic efflux	29.5	103.47
	Klebsiella pneumoniae KpnH		protein homolog model	major facilitator superfamily (MFS) antibiotic efflux pump	macrolide antibiotic, fluoroquinolone antibiotic, aminoglycoside antibiotic, carbapenem, cephalosporin, penam, peptide antibiotic, penem	antibiotic efflux	34.79	102.54
	lfrA		protein homolog model	major facilitator superfamily (MFS) antibiotic efflux pump	fluoroquinolone antibiotic	antibiotic efflux	32.53	101.39
	LpsA		protein homolog model	Intrinsic peptide antibiotic resistant Lps	peptide antibiotic	reduced permeability to antibiotic	26.46	96.88
	mdtA		protein homolog model	resistance-nodulation-cell division (RND) antibiotic efflux pump	aminocoumarin antibiotic	antibiotic efflux	44.72	100
	mdtC		protein homolog model	resistance-nodulation-cell division (RND) antibiotic efflux pump	aminocoumarin antibiotic	antibiotic efflux	26.1	100.68
	mdtN		protein homolog model	major facilitator superfamily (MFS) antibiotic efflux pump	nucleoside antibiotic, acridine dye, disinfecting agents and intercalating dyes	antibiotic efflux	34.35	101.75
	MexB		protein homolog model	resistance-nodulation-cell division (RND) antibiotic efflux pump	macrolide antibiotic, fluoroquinolone antibiotic, monobactam, carbapenem, cephalosporin, cephamycin, penam, tetracycline antibiotic, peptide antibiotic, aminocoumarin antibiotic, diaminopyrimidine antibiotic, sulfonamide antibiotic, phenicol antibiotic, penem	antibiotic efflux	60.95	100.48
	MexK		protein homolog model	resistance-nodulation-cell division (RND) antibiotic efflux pump	macrolide antibiotic, tetracycline antibiotic, triclosan	antibiotic efflux	37.06	99.12
	MexL		protein homolog model	resistance-nodulation-cell division (RND) antibiotic efflux pump	macrolide antibiotic, tetracycline antibiotic, triclosan	antibiotic efflux	35.42	103.3
	MexS		protein overexpression model	resistance-nodulation-cell division (RND) antibiotic efflux pump	fluoroquinolone antibiotic, diaminopyrimidine antibiotic, phenicol antibiotic	antibiotic efflux	31.14	96.46
	MexV		protein homolog model	resistance-nodulation-cell division (RND) antibiotic efflux pump	macrolide antibiotic, fluoroquinolone antibiotic, tetracycline antibiotic, acridine dye, phenicol antibiotic, disinfecting agents and intercalating dyes	antibiotic efflux	25.97	99.73
	MexW		protein homolog model	resistance-nodulation-cell division (RND) antibiotic efflux pump	macrolide antibiotic, fluoroquinolone antibiotic, tetracycline antibiotic, acridine dye, phenicol antibiotic, disinfecting agents and intercalating dyes	antibiotic efflux	26.05	101.08
	msbA		protein homolog model	ATP-binding cassette (ABC) antibiotic efflux pump	nitroimidazole antibiotic	antibiotic efflux	34.97	102.23
	mtrA		protein homolog model	resistance-nodulation-cell division (RND) antibiotic efflux pump	macrolide antibiotic, penam	antibiotic efflux	37.28	104.82
	MuxA		protein homolog model	resistance-nodulation-cell division (RND) antibiotic efflux pump	macrolide antibiotic, monobactam, tetracycline antibiotic, aminocoumarin antibiotic	antibiotic efflux	26.32	103.05
	MuxB		protein homolog model	resistance-nodulation-cell division (RND) antibiotic efflux pump	macrolide antibiotic, monobactam, tetracycline antibiotic, aminocoumarin antibiotic	antibiotic efflux	58.76	101.92
	Mycobacterium tuberculosis inhA mutations conferring resistance to isoniazid	S94A	protein variant model	isoniazid resistant inhA	isoniazid	antibiotic target alteration	34.16	103.72
	NmcR		protein homolog model	NmcA beta-lactamase	carbapenem, cephalosporin, cephamycin, penam	antibiotic inactivation	34.51	98.64
	novA		protein homolog model	ATP-binding cassette (ABC) antibiotic efflux pump	aminocoumarin antibiotic	antibiotic efflux	32.99	97.07
	OmpA		protein homolog model	General Bacterial Porin with reduced permeability to beta-lactams	monobactam, carbapenem, cephalosporin, cephamycin, penam, penem	reduced permeability to antibiotic	31.25	102.41
	OpmB		protein homolog model	resistance-nodulation-cell division (RND) antibiotic efflux pump	macrolide antibiotic, monobactam, tetracycline antibiotic, aminocoumarin antibiotic	antibiotic efflux	41.13	103.61
	OpmB		protein homolog model	resistance-nodulation-cell division (RND) antibiotic efflux pump	macrolide antibiotic, monobactam, tetracycline antibiotic, aminocoumarin antibiotic	antibiotic efflux	29.3	98.8
	optrA		protein homolog model	ABC-F ATP-binding cassette ribosomal protection protein	macrolide antibiotic, lincosamide antibiotic, streptogramin antibiotic, tetracycline antibiotic, oxazolidinone antibiotic, phenicol antibiotic, pleuromutilin antibiotic	antibiotic target protection	28.45	96.18
	PmrF		protein homolog model	pmr phosphoethanolamine transferase	peptide antibiotic	antibiotic target alteration	34.19	98.14
	QepA4		protein homolog model	major facilitator superfamily (MFS) antibiotic efflux pump	fluoroquinolone antibiotic	antibiotic efflux	27.42	98.63
	RanA		protein homolog model	ATP-binding cassette (ABC) antibiotic efflux pump	aminoglycoside antibiotic	antibiotic efflux	39.92	100
	RanB		protein homolog model	ATP-binding cassette (ABC) antibiotic efflux pump	aminoglycoside antibiotic	antibiotic efflux	31.8	103.16
	sdiA		protein homolog model	resistance-nodulation-cell division (RND) antibiotic efflux pump	fluoroquinolone antibiotic, cephalosporin, glycylcycline, penam, tetracycline antibiotic, rifamycin antibiotic, phenicol antibiotic, triclosan	antibiotic efflux	33.33	99.58
	smeR		protein homolog model	resistance-nodulation-cell division (RND) antibiotic efflux pump	aminoglycoside antibiotic, cephalosporin, cephamycin, penam	antibiotic efflux	37.83	103.49
	Staphylococcus aureus fusA with mutation conferring resistance to fusidic acid	V90I	protein variant model	antibiotic resistant fusA	fusidic acid	antibiotic target alteration	52.5	100.29
	Staphylococcus aureus mupA conferring resistance to mupirocin		protein homolog model	antibiotic-resistant isoleucyl-tRNA synthetase (ileS)	mupirocin	antibiotic target alteration	27.42	95.12
	Tet(X4)		protein homolog model	tetracycline inactivation enzyme	glycylcycline, tetracycline antibiotic	antibiotic inactivation	32.53	96.1
	TolC		protein homolog model	ATP-binding cassette (ABC) antibiotic efflux pump, major facilitator superfamily (MFS) antibiotic efflux pump, resistance-nodulation-cell division (RND) antibiotic efflux pump	macrolide antibiotic, fluoroquinolone antibiotic, aminoglycoside antibiotic, carbapenem, cephalosporin, glycylcycline, cephamycin, penam, tetracycline antibiotic, peptide antibiotic, aminocoumarin antibiotic, rifamycin antibiotic, phenicol antibiotic, triclosan, penem	antibiotic efflux	25.23	96.36
	tsnR		protein homolog model	non-erm 23S ribosomal RNA methyltransferase (A1067)	peptide antibiotic	antibiotic target alteration	32.47	102.96
	vanHA		protein homolog model	vanH, glycopeptide resistance gene cluster	glycopeptide antibiotic	antibiotic target alteration	26.75	97.52
	vanHB		protein homolog model	vanH, glycopeptide resistance gene cluster	glycopeptide antibiotic	antibiotic target alteration	32.76	100.31
	vanRO		protein homolog model	glycopeptide resistance gene cluster, vanR	glycopeptide antibiotic	antibiotic target alteration	33.64	95.28
	ykkD		protein homolog model	small multidrug resistance (SMR) antibiotic efflux pump	aminoglycoside antibiotic, tetracycline antibiotic, phenicol antibiotic	antibiotic efflux	36.27	100
Acetobacter pasteurianus LMG 1262T	abeS		protein homolog model	small multidrug resistance (SMR) antibiotic efflux pump	macrolide antibiotic, aminocoumarin antibiotic	antibiotic efflux	55.45	102.75
	Acinetobacter baumannii AbaF		protein homolog model	major facilitator superfamily (MFS) antibiotic efflux pump	fosfomycin	antibiotic efflux	27.85	99.53
	Acinetobacter baumannii parC conferring resistance to fluoroquinolones	D105E	protein variant model	fluoroquinolone resistant parC	fluoroquinolone antibiotic	antibiotic target alteration	39.35	99.32
	arlR		protein homolog model	major facilitator superfamily (MFS) antibiotic efflux pump	fluoroquinolone antibiotic, acridine dye, disinfecting agents and intercalating dyes	antibiotic efflux	36.82	101.83
	bacA		protein homolog model	undecaprenyl pyrophosphate related proteins	peptide antibiotic	antibiotic target alteration	33.33	103.3
	baeR		protein homolog model	resistance-nodulation-cell division (RND) antibiotic efflux pump	aminoglycoside antibiotic, aminocoumarin antibiotic	antibiotic efflux	42.67	95.42
	basS		protein homolog model	pmr phosphoethanolamine transferase	peptide antibiotic	antibiotic target alteration, antibiotic efflux	28.53	97.27
	bcr-1		protein homolog model	major facilitator superfamily (MFS) antibiotic efflux pump	bicyclomycin	antibiotic efflux	32.47	104.48
	cmx		protein homolog model	major facilitator superfamily (MFS) antibiotic efflux pump	phenicol antibiotic	antibiotic efflux	27.53	101.79
	cprR		protein homolog model	pmr phosphoethanolamine transferase	peptide antibiotic	antibiotic target alteration, antibiotic efflux	40.62	100.9
	Enterobacter cloacae acrA		protein homolog model	resistance-nodulation-cell division (RND) antibiotic efflux pump	fluoroquinolone antibiotic, cephalosporin, glycylcycline, penam, tetracycline antibiotic, rifamycin antibiotic, phenicol antibiotic, triclosan	antibiotic efflux	48.21	99.7
	Enterococcus faecalis cls with mutation conferring resistance to daptomycin	H215R	protein variant model	daptomycin resistant cls	peptide antibiotic	antibiotic target alteration	30.15	98.75
	Escherichia coli EF-Tu mutants conferring resistance to Pulvomycin	R234F	protein variant model	elfamycin resistant EF-Tu	elfamycin antibiotic	antibiotic target alteration	75.19	96.82
	farA		protein homolog model	major facilitator superfamily (MFS) antibiotic efflux pump	antibacterial free fatty acids	antibiotic efflux	33.78	101.56
	iri		protein homolog model	rifampin monooxygenase	rifamycin antibiotic	antibiotic inactivation	32.07	102.09
	Klebsiella pneumoniae KpnH		protein homolog model	major facilitator superfamily (MFS) antibiotic efflux pump	macrolide antibiotic, fluoroquinolone antibiotic, aminoglycoside antibiotic, carbapenem, cephalosporin, penam, peptide antibiotic, penem	antibiotic efflux	34.91	102.54
	LptD		protein homolog model	ATP-binding cassette (ABC) antibiotic efflux pump	carbapenem, peptide antibiotic, aminocoumarin antibiotic, rifamycin antibiotic	antibiotic efflux	25.19	99.36
	mdtN		protein homolog model	major facilitator superfamily (MFS) antibiotic efflux pump	nucleoside antibiotic, acridine dye, disinfecting agents and intercalating dyes	antibiotic efflux	33.03	101.75
	MexL		protein homolog model	resistance-nodulation-cell division (RND) antibiotic efflux pump	macrolide antibiotic, tetracycline antibiotic, triclosan	antibiotic efflux	30.99	102.36
	mexN		protein homolog model	resistance-nodulation-cell division (RND) antibiotic efflux pump	phenicol antibiotic	antibiotic efflux	25.9	100.77
	mexP		protein homolog model	resistance-nodulation-cell division (RND) antibiotic efflux pump	macrolide antibiotic, carbapenem, tetracycline antibiotic, acridine dye, diaminopyrimidine antibiotic, phenicol antibiotic, disinfecting agents and intercalating dyes	antibiotic efflux	26.58	99.74
	MexS		protein overexpression model	resistance-nodulation-cell division (RND) antibiotic efflux pump	fluoroquinolone antibiotic, diaminopyrimidine antibiotic, phenicol antibiotic	antibiotic efflux	35.79	96.46
	MexS		protein overexpression model	resistance-nodulation-cell division (RND) antibiotic efflux pump	fluoroquinolone antibiotic, diaminopyrimidine antibiotic, phenicol antibiotic	antibiotic efflux	32.57	97.35
	MexS		protein overexpression model	resistance-nodulation-cell division (RND) antibiotic efflux pump	fluoroquinolone antibiotic, diaminopyrimidine antibiotic, phenicol antibiotic	antibiotic efflux	31.76	96.46
	MexW		protein homolog model	resistance-nodulation-cell division (RND) antibiotic efflux pump	macrolide antibiotic, fluoroquinolone antibiotic, tetracycline antibiotic, acridine dye, phenicol antibiotic, disinfecting agents and intercalating dyes	antibiotic efflux	25.14	103.83
	msbA		protein homolog model	ATP-binding cassette (ABC) antibiotic efflux pump	nitroimidazole antibiotic	antibiotic efflux	34.33	102.58
	mtrA		protein homolog model	resistance-nodulation-cell division (RND) antibiotic efflux pump	macrolide antibiotic, penam	antibiotic efflux	38.74	103.95
	MuxA		protein homolog model	resistance-nodulation-cell division (RND) antibiotic efflux pump	macrolide antibiotic, monobactam, tetracycline antibiotic, aminocoumarin antibiotic	antibiotic efflux	44.24	96.48
	MuxB		protein homolog model	resistance-nodulation-cell division (RND) antibiotic efflux pump	macrolide antibiotic, monobactam, tetracycline antibiotic, aminocoumarin antibiotic	antibiotic efflux	58.95	101.92
	Mycobacterium tuberculosis inhA mutations conferring resistance to isoniazid	S94A	protein variant model	isoniazid resistant inhA	isoniazid	antibiotic target alteration	32.67	103.72
	NmcR		protein homolog model	NmcA beta-lactamase	carbapenem, cephalosporin, cephamycin, penam	antibiotic inactivation	43.55	101.69
	OmpA		protein homolog model	General Bacterial Porin with reduced permeability to beta-lactams	monobactam, carbapenem, cephalosporin, cephamycin, penam, penem	reduced permeability to antibiotic	28.63	100.27
	OpmB		protein homolog model	resistance-nodulation-cell division (RND) antibiotic efflux pump	macrolide antibiotic, monobactam, tetracycline antibiotic, aminocoumarin antibiotic	antibiotic efflux	41.99	104.62
	OprM		protein homolog model	resistance-nodulation-cell division (RND) antibiotic efflux pump	macrolide antibiotic, fluoroquinolone antibiotic, monobactam, aminoglycoside antibiotic, carbapenem, cephalosporin, cephamycin, penam, tetracycline antibiotic, peptide antibiotic, acridine dye, aminocoumarin antibiotic, diaminopyrimidine antibiotic, sulfonamide antibiotic, phenicol antibiotic, penem, disinfecting agents and intercalating dyes	antibiotic efflux	42.27	101.86
	ParS		protein homolog model	resistance-nodulation-cell division (RND) antibiotic efflux pump, Outer Membrane Porin (Opr)	macrolide antibiotic, fluoroquinolone antibiotic, monobactam, aminoglycoside antibiotic, carbapenem, cephalosporin, cephamycin, penam, tetracycline antibiotic, acridine dye, phenicol antibiotic, penem, disinfecting agents and intercalating dyes	antibiotic efflux, reduced permeability to antibiotic	32.08	102.34
	PmrF		protein homolog model	pmr phosphoethanolamine transferase	peptide antibiotic	antibiotic target alteration	32.7	100.62
	RanA		protein homolog model	ATP-binding cassette (ABC) antibiotic efflux pump	aminoglycoside antibiotic	antibiotic efflux	40.76	100
	RanB		protein homolog model	ATP-binding cassette (ABC) antibiotic efflux pump	aminoglycoside antibiotic	antibiotic efflux	31.8	103.16
	Salmonella enterica ramR mutants	E160D	protein variant model	resistance-nodulation-cell division (RND) antibiotic efflux pump	fluoroquinolone antibiotic, cephalosporin, glycylcycline, penam, tetracycline antibiotic, rifamycin antibiotic, phenicol antibiotic, triclosan	antibiotic target alteration, antibiotic efflux	36.17	97.93
	smeR		protein homolog model	resistance-nodulation-cell division (RND) antibiotic efflux pump	aminoglycoside antibiotic, cephalosporin, cephamycin, penam	antibiotic efflux	37.39	103.49
	Staphylococcus aureus fusA with mutation conferring resistance to fusidic acid	V90I	protein variant model	antibiotic resistant fusA	fusidic acid	antibiotic target alteration	53.22	100.29
	Staphylococcus aureus murA with mutation conferring resistance to fosfomycin	G257D	protein variant model	antibiotic-resistant murA transferase	fosfomycin	antibiotic target alteration	54.63	99.76
	TaeA		protein homolog model	ATP-binding cassette (ABC) antibiotic efflux pump	pleuromutilin antibiotic	antibiotic efflux	31.18	97.07
	tet(V)		protein homolog model	major facilitator superfamily (MFS) antibiotic efflux pump	tetracycline antibiotic	antibiotic efflux	26.02	101.67
	tsnR		protein homolog model	non-erm 23S ribosomal RNA methyltransferase (A1067)	peptide antibiotic	antibiotic target alteration	30.77	103.7
	vanHF		protein homolog model	vanH, glycopeptide resistance gene cluster	glycopeptide antibiotic	antibiotic target alteration	33.47	100.62
Acetobacter pomorum LTH 2458T	Acinetobacter baumannii AbaQ		protein homolog model	major facilitator superfamily (MFS) antibiotic efflux pump	fluoroquinolone antibiotic	antibiotic efflux	34.72	103.23
	Acinetobacter baumannii parC conferring resistance to fluoroquinolones	D105E	protein variant model	fluoroquinolone resistant parC	fluoroquinolone antibiotic	antibiotic target alteration	38.86	99.59
	arlR		protein homolog model	major facilitator superfamily (MFS) antibiotic efflux pump	fluoroquinolone antibiotic, acridine dye, disinfecting agents and intercalating dyes	antibiotic efflux	36.82	101.83
	bacA		protein homolog model	undecaprenyl pyrophosphate related proteins	peptide antibiotic	antibiotic target alteration	33.33	103.3
	baeR		protein homolog model	resistance-nodulation-cell division (RND) antibiotic efflux pump	aminoglycoside antibiotic, aminocoumarin antibiotic	antibiotic efflux	42.22	95.42
	basS		protein homolog model	pmr phosphoethanolamine transferase	peptide antibiotic	antibiotic target alteration, antibiotic efflux	28.75	97.06
	bcr-1		protein homolog model	major facilitator superfamily (MFS) antibiotic efflux pump	bicyclomycin	antibiotic efflux	34.28	104.48
	bcr-1		protein homolog model	major facilitator superfamily (MFS) antibiotic efflux pump	bicyclomycin	antibiotic efflux	30.99	102.49
	catB9		protein homolog model	chloramphenicol acetyltransferase (CAT)	phenicol antibiotic	antibiotic inactivation	48.41	97.13
	cmeC		protein homolog model	resistance-nodulation-cell division (RND) antibiotic efflux pump	macrolide antibiotic, fluoroquinolone antibiotic, cephalosporin, fusidic acid	antibiotic efflux	25.69	98.17
	cmx		protein homolog model	major facilitator superfamily (MFS) antibiotic efflux pump	phenicol antibiotic	antibiotic efflux	27.72	101.79
	cprR		protein homolog model	pmr phosphoethanolamine transferase	peptide antibiotic	antibiotic target alteration, antibiotic efflux	40.18	100.9
	cpxA		protein homolog model	resistance-nodulation-cell division (RND) antibiotic efflux pump	aminoglycoside antibiotic, aminocoumarin antibiotic	antibiotic efflux	31.46	95.84
	Enterobacter cloacae acrA		protein homolog model	resistance-nodulation-cell division (RND) antibiotic efflux pump	fluoroquinolone antibiotic, cephalosporin, glycylcycline, penam, tetracycline antibiotic, rifamycin antibiotic, phenicol antibiotic, triclosan	antibiotic efflux	47.97	99.75
	Enterococcus faecalis cls with mutation conferring resistance to daptomycin	H215R	protein variant model	daptomycin resistant cls	peptide antibiotic	antibiotic target alteration	30.15	98.75
	farA		protein homolog model	major facilitator superfamily (MFS) antibiotic efflux pump	antibacterial free fatty acids	antibiotic efflux	34.95	101.56
	Klebsiella pneumoniae KpnH		protein homolog model	major facilitator superfamily (MFS) antibiotic efflux pump	macrolide antibiotic, fluoroquinolone antibiotic, aminoglycoside antibiotic, carbapenem, cephalosporin, penam, peptide antibiotic, penem	antibiotic efflux	35.11	102.54
	LptD		protein homolog model	ATP-binding cassette (ABC) antibiotic efflux pump	carbapenem, peptide antibiotic, aminocoumarin antibiotic, rifamycin antibiotic	antibiotic efflux	25.47	99.36
	MexB		protein homolog model	resistance-nodulation-cell division (RND) antibiotic efflux pump	macrolide antibiotic, fluoroquinolone antibiotic, monobactam, carbapenem, cephalosporin, cephamycin, penam, tetracycline antibiotic, peptide antibiotic, aminocoumarin antibiotic, diaminopyrimidine antibiotic, sulfonamide antibiotic, phenicol antibiotic, penem	antibiotic efflux	61.53	100.48
	MexK		protein homolog model	resistance-nodulation-cell division (RND) antibiotic efflux pump	macrolide antibiotic, tetracycline antibiotic, triclosan	antibiotic efflux	38.51	98.54
	MexL		protein homolog model	resistance-nodulation-cell division (RND) antibiotic efflux pump	macrolide antibiotic, tetracycline antibiotic, triclosan	antibiotic efflux	33.66	100.47
	mexP		protein homolog model	resistance-nodulation-cell division (RND) antibiotic efflux pump	macrolide antibiotic, carbapenem, tetracycline antibiotic, acridine dye, diaminopyrimidine antibiotic, phenicol antibiotic, disinfecting agents and intercalating dyes	antibiotic efflux	26.9	99.74
	MexS		protein overexpression model	resistance-nodulation-cell division (RND) antibiotic efflux pump	fluoroquinolone antibiotic, diaminopyrimidine antibiotic, phenicol antibiotic	antibiotic efflux	36.84	96.46
	MexW		protein homolog model	resistance-nodulation-cell division (RND) antibiotic efflux pump	macrolide antibiotic, fluoroquinolone antibiotic, tetracycline antibiotic, acridine dye, phenicol antibiotic, disinfecting agents and intercalating dyes	antibiotic efflux	25.05	103.83
	msbA		protein homolog model	ATP-binding cassette (ABC) antibiotic efflux pump	nitroimidazole antibiotic	antibiotic efflux	33.95	103.78
	MuxA		protein homolog model	resistance-nodulation-cell division (RND) antibiotic efflux pump	macrolide antibiotic, monobactam, tetracycline antibiotic, aminocoumarin antibiotic	antibiotic efflux	44.39	96.48
	Mycobacterium tuberculosis inhA mutations conferring resistance to isoniazid	S94A	protein variant model	isoniazid resistant inhA	isoniazid	antibiotic target alteration	32.67	103.72
	NmcR		protein homolog model	NmcA beta-lactamase	carbapenem, cephalosporin, cephamycin, penam	antibiotic inactivation	43.55	101.69
	novA		protein homolog model	ATP-binding cassette (ABC) antibiotic efflux pump	aminocoumarin antibiotic	antibiotic efflux	30.56	97.07
	OmpA		protein homolog model	General Bacterial Porin with reduced permeability to beta-lactams	monobactam, carbapenem, cephalosporin, cephamycin, penam, penem	reduced permeability to antibiotic	26.45	100.53
	OpmB		protein homolog model	resistance-nodulation-cell division (RND) antibiotic efflux pump	macrolide antibiotic, monobactam, tetracycline antibiotic, aminocoumarin antibiotic	antibiotic efflux	30.28	102.61
	OprA		protein homolog model	resistance-nodulation-cell division (RND) antibiotic efflux pump	macrolide antibiotic, fluoroquinolone antibiotic, aminoglycoside antibiotic, carbapenem, tetracycline antibiotic	antibiotic efflux	31.6	101.93
	OprM		protein homolog model	resistance-nodulation-cell division (RND) antibiotic efflux pump	macrolide antibiotic, fluoroquinolone antibiotic, monobactam, aminoglycoside antibiotic, carbapenem, cephalosporin, cephamycin, penam, tetracycline antibiotic, peptide antibiotic, acridine dye, aminocoumarin antibiotic, diaminopyrimidine antibiotic, sulfonamide antibiotic, phenicol antibiotic, penem, disinfecting agents and intercalating dyes	antibiotic efflux	41.61	101.86
	PmrF		protein homolog model	pmr phosphoethanolamine transferase	peptide antibiotic	antibiotic target alteration	32.5	100.62
	Pseudomonas aeruginosa emrE		protein homolog model	small multidrug resistance (SMR) antibiotic efflux pump	aminoglycoside antibiotic	antibiotic efflux	41	99.09
	qacL		protein homolog model	small multidrug resistance (SMR) antibiotic efflux pump	disinfecting agents and intercalating dyes	antibiotic efflux	53.21	101.82
	RanA		protein homolog model	ATP-binding cassette (ABC) antibiotic efflux pump	aminoglycoside antibiotic	antibiotic efflux	40.76	100
	RanB		protein homolog model	ATP-binding cassette (ABC) antibiotic efflux pump	aminoglycoside antibiotic	antibiotic efflux	31.8	103.16
	smeR		protein homolog model	resistance-nodulation-cell division (RND) antibiotic efflux pump	aminoglycoside antibiotic, cephalosporin, cephamycin, penam	antibiotic efflux	37.39	103.49
	snR		protein homolog model	non-erm 23S ribosomal RNA methyltransferase (A1067)	peptide antibiotic	antibiotic target alteration	30.77	103.7
	Staphylococcus aureus fusA with mutation conferring resistance to fusidic acid	V90I	protein variant model	antibiotic resistant fusA	fusidic acid	antibiotic target alteration	53.36	100.29
	Staphylococcus aureus murA with mutation conferring resistance to fosfomycin	G257D	protein variant model	antibiotic-resistant murA transferase	fosfomycin	antibiotic target alteration	54.87	99.76
	TaeA		protein homolog model	ATP-binding cassette (ABC) antibiotic efflux pump	pleuromutilin antibiotic	antibiotic efflux	30.82	97.07
	TriA		protein homolog model	resistance-nodulation-cell division (RND) antibiotic efflux pump	triclosan	antibiotic efflux	35.82	95.04
	TriC		protein homolog model	resistance-nodulation-cell division (RND) antibiotic efflux pump	triclosan	antibiotic efflux	53.85	102.66
	vanHF		protein homolog model	vanH, glycopeptide resistance gene cluster	glycopeptide antibiotic	antibiotic target alteration	34.32	100.62
	vanHM		protein homolog model	vanH, glycopeptide resistance gene cluster	glycopeptide antibiotic	antibiotic target alteration	28.04	96.32
	vanSA		protein homolog model	vanS, glycopeptide resistance gene cluster	glycopeptide antibiotic	antibiotic target alteration	26.84	96.09
Acetobacter tropicalis LMG 19825T	abeS		protein homolog model	small multidrug resistance (SMR) antibiotic efflux pump	macrolide antibiotic, aminocoumarin antibiotic	antibiotic efflux	59.26	102.75
	Acinetobacter baumannii AbaF		protein homolog model	major facilitator superfamily (MFS) antibiotic efflux pump	fosfomycin	antibiotic efflux	32.78	100
	Acinetobacter baumannii parC conferring resistance to fluoroquinolones	D105E	protein variant model	fluoroquinolone resistant parC	fluoroquinolone antibiotic	antibiotic target alteration	38.98	99.46
	adeH		protein homolog model	resistance-nodulation-cell division (RND) antibiotic efflux pump	fluoroquinolone antibiotic, tetracycline antibiotic	antibiotic efflux	28.78	97.52
	adeL		protein homolog model	resistance-nodulation-cell division (RND) antibiotic efflux pump	fluoroquinolone antibiotic, tetracycline antibiotic	antibiotic efflux	28.69	96.74
	arlR		protein homolog model	major facilitator superfamily (MFS) antibiotic efflux pump	fluoroquinolone antibiotic, acridine dye, disinfecting agents and intercalating dyes	antibiotic efflux	36.07	101.37
	Borreliella burgdorferi murA with mutation conferring resistance to fosfomycin	D116C	protein variant model	antibiotic-resistant murA transferase	fosfomycin	antibiotic target alteration	36.13	98.36
	cmx		protein homolog model	major facilitator superfamily (MFS) antibiotic efflux pump	phenicol antibiotic	antibiotic efflux	26.42	102.3
	cprR		protein homolog model	pmr phosphoethanolamine transferase	peptide antibiotic	antibiotic target alteration, antibiotic efflux	39.73	100.9
	cpxA		protein homolog model	resistance-nodulation-cell division (RND) antibiotic efflux pump	aminoglycoside antibiotic, aminocoumarin antibiotic	antibiotic efflux	30.56	95.62
	emrA		protein homolog model	major facilitator superfamily (MFS) antibiotic efflux pump	fluoroquinolone antibiotic	antibiotic efflux	35.17	100.26
	Enterobacter cloacae acrA		protein homolog model	resistance-nodulation-cell division (RND) antibiotic efflux pump	fluoroquinolone antibiotic, cephalosporin, glycylcycline, penam, tetracycline antibiotic, rifamycin antibiotic, phenicol antibiotic, triclosan	antibiotic efflux	50.92	99.5
	Enterococcus faecalis cls with mutation conferring resistance to daptomycin	H215R	protein variant model	daptomycin resistant cls	peptide antibiotic	antibiotic target alteration	29.11	98.75
	Escherichia coli EF-Tu mutants conferring resistance to Pulvomycin	R234F	protein variant model	elfamycin resistant EF-Tu	elfamycin antibiotic	antibiotic target alteration	74.87	96.82
	Escherichia coli soxR with mutation conferring antibiotic resistance		protein overexpression model	ATP-binding cassette (ABC) antibiotic efflux pump, major facilitator superfamily (MFS) antibiotic efflux pump, resistance-nodulation-cell division (RND) antibiotic efflux pump	fluoroquinolone antibiotic, cephalosporin, glycylcycline, penam, tetracycline antibiotic, rifamycin antibiotic, phenicol antibiotic, triclosan	antibiotic target alteration, antibiotic efflux	58.7	96.75
	FosB2		protein homolog model	fosfomycin thiol transferase	fosfomycin	antibiotic inactivation	25	102.88
	Klebsiella pneumoniae KpnH		protein homolog model	major facilitator superfamily (MFS) antibiotic efflux pump	macrolide antibiotic, fluoroquinolone antibiotic, aminoglycoside antibiotic, carbapenem, cephalosporin, penam, peptide antibiotic, penem	antibiotic efflux	34.65	102.54
	mdsC		protein homolog model	resistance-nodulation-cell division (RND) antibiotic efflux pump	monobactam, carbapenem, cephalosporin, cephamycin, penam, phenicol antibiotic, penem	antibiotic efflux	42.41	97.42
	mdtB		protein homolog model	resistance-nodulation-cell division (RND) antibiotic efflux pump	aminocoumarin antibiotic	antibiotic efflux	25.67	101.54
	mdtC		protein homolog model	resistance-nodulation-cell division (RND) antibiotic efflux pump	aminocoumarin antibiotic	antibiotic efflux	41.14	103.02
	mdtN		protein homolog model	major facilitator superfamily (MFS) antibiotic efflux pump	nucleoside antibiotic, acridine dye, disinfecting agents and intercalating dyes	antibiotic efflux	36.36	101.75
	mecC		protein homolog model	methicillin resistant PBP2	penam	antibiotic target replacement	25.1	96.09
	MexB		protein homolog model	resistance-nodulation-cell division (RND) antibiotic efflux pump	macrolide antibiotic, fluoroquinolone antibiotic, monobactam, carbapenem, cephalosporin, cephamycin, penam, tetracycline antibiotic, peptide antibiotic, aminocoumarin antibiotic, diaminopyrimidine antibiotic, sulfonamide antibiotic, phenicol antibiotic, penem	antibiotic efflux	60.76	100.48
	MexK		protein homolog model	resistance-nodulation-cell division (RND) antibiotic efflux pump	macrolide antibiotic, tetracycline antibiotic, triclosan	antibiotic efflux	40.9	99.61
	MexL		protein homolog model	resistance-nodulation-cell division (RND) antibiotic efflux pump	macrolide antibiotic, tetracycline antibiotic, triclosan	antibiotic efflux	28.16	95.28
	MexS		protein overexpression model	resistance-nodulation-cell division (RND) antibiotic efflux pump	fluoroquinolone antibiotic, diaminopyrimidine antibiotic, phenicol antibiotic	antibiotic efflux	37.89	96.46
	MexV		protein homolog model	resistance-nodulation-cell division (RND) antibiotic efflux pump	macrolide antibiotic, fluoroquinolone antibiotic, tetracycline antibiotic, acridine dye, phenicol antibiotic, disinfecting agents and intercalating dyes	antibiotic efflux	27.14	95.74
	MexW		protein homolog model	resistance-nodulation-cell division (RND) antibiotic efflux pump	macrolide antibiotic, fluoroquinolone antibiotic, tetracycline antibiotic, acridine dye, phenicol antibiotic, disinfecting agents and intercalating dyes	antibiotic efflux	25.49	101.18
	MuxA		protein homolog model	resistance-nodulation-cell division (RND) antibiotic efflux pump	macrolide antibiotic, monobactam, tetracycline antibiotic, aminocoumarin antibiotic	antibiotic efflux	25.39	104.23
	MuxB		protein homolog model	resistance-nodulation-cell division (RND) antibiotic efflux pump	macrolide antibiotic, monobactam, tetracycline antibiotic, aminocoumarin antibiotic	antibiotic efflux	59.27	101.53
	Mycobacterium tuberculosis inhA mutations conferring resistance to isoniazid	S94A	protein variant model	isoniazid resistant inhA	isoniazid	antibiotic target alteration	31.58	103.72
	Mycobacterium tuberculosis pncA mutations conferring resistance to pyrazinamide	A140S, S67P	protein variant model	pyrazinamide resistant pncA	pyrazinamide	antibiotic target alteration	37.84	103.23
	NmcR		protein homolog model	NmcA beta-lactamase	carbapenem, cephalosporin, cephamycin, penam	antibiotic inactivation	32.5	104.75
	novA		protein homolog model	ATP-binding cassette (ABC) antibiotic efflux pump	aminocoumarin antibiotic	antibiotic efflux	33.1	99.51
	OmpA		protein homolog model	General Bacterial Porin with reduced permeability to beta-lactams	monobactam, carbapenem, cephalosporin, cephamycin, penam, penem	reduced permeability to antibiotic	30.99	102.14
	OpmB		protein homolog model	resistance-nodulation-cell division (RND) antibiotic efflux pump	macrolide antibiotic, monobactam, tetracycline antibiotic, aminocoumarin antibiotic	antibiotic efflux	28.4	102.41
	PmrF		protein homolog model	pmr phosphoethanolamine transferase	peptide antibiotic	antibiotic target alteration	30.79	98.45
	RanA		protein homolog model	ATP-binding cassette (ABC) antibiotic efflux pump	aminoglycoside antibiotic	antibiotic efflux	39.5	100
	RanB		protein homolog model	ATP-binding cassette (ABC) antibiotic efflux pump	aminoglycoside antibiotic	antibiotic efflux	32.22	103.16
	rgt1438		protein homolog model	rifampin glycosyltransferase	rifamycin antibiotic	antibiotic inactivation	26.6	101.22
	rosA		protein homolog model	major facilitator superfamily (MFS) antibiotic efflux pump	peptide antibiotic	antibiotic efflux	58.96	100
	smeA		protein homolog model	resistance-nodulation-cell division (RND) antibiotic efflux pump	aminoglycoside antibiotic, cephalosporin, cephamycin, penam	antibiotic efflux	29.2	103.02
	smeR		protein homolog model	resistance-nodulation-cell division (RND) antibiotic efflux pump	aminoglycoside antibiotic, cephalosporin, cephamycin, penam	antibiotic efflux	39.19	96.94
	Staphylococcus aureus fusA with mutation conferring resistance to fusidic acid	V90I	protein variant model	antibiotic resistant fusA	fusidic acid	antibiotic target alteration	52.5	100.29
	Staphylococcus aureus mupA conferring resistance to mupirocin		protein homolog model	antibiotic-resistant isoleucyl-tRNA synthetase (ileS)	mupirocin	antibiotic target alteration	27.48	95.31
	TaeA		protein homolog model	ATP-binding cassette (ABC) antibiotic efflux pump	pleuromutilin antibiotic	antibiotic efflux	29.73	97.53
	tetA(58)		protein homolog model	major facilitator superfamily (MFS) antibiotic efflux pump	tetracycline antibiotic	antibiotic efflux	29.33	100.87
	tsnR		protein homolog model	non-erm 23S ribosomal RNA methyltransferase (A1067)	peptide antibiotic	antibiotic target alteration	33.11	103.33
	vanHB		protein homolog model	vanH, glycopeptide resistance gene cluster	glycopeptide antibiotic	antibiotic target alteration	29.76	96.9
	vanHD		protein homolog model	vanH, glycopeptide resistance gene cluster	glycopeptide antibiotic	antibiotic target alteration	27.85	97.52
	vanHF		protein homolog model	vanH, glycopeptide resistance gene cluster	glycopeptide antibiotic	antibiotic target alteration	35.41	100.62
Komagataeibacter hansenii NBRC 14820T	abeS		protein homolog model	small multidrug resistance (SMR) antibiotic efflux pump	macrolide antibiotic, aminocoumarin antibiotic	antibiotic efflux	54.81	100
	Acinetobacter baumannii AbaF		protein homolog model	major facilitator superfamily (MFS) antibiotic efflux pump	fosfomycin	antibiotic efflux	29.87	100.93
	Acinetobacter baumannii AbaQ		protein homolog model	major facilitator superfamily (MFS) antibiotic efflux pump	fluoroquinolone antibiotic	antibiotic efflux	38.68	102.76
	Acinetobacter baumannii parC conferring resistance to fluoroquinolones	D105E	protein variant model	fluoroquinolone resistant parC	fluoroquinolone antibiotic	antibiotic target alteration	38.15	100.14
	AcrS		protein homolog model	resistance-nodulation-cell division (RND) antibiotic efflux pump	fluoroquinolone antibiotic, cephalosporin, glycylcycline, cephamycin, penam, tetracycline antibiotic, rifamycin antibiotic, phenicol antibiotic, triclosan	antibiotic efflux	36.71	95
	adeH		protein homolog model	resistance-nodulation-cell division (RND) antibiotic efflux pump	fluoroquinolone antibiotic, tetracycline antibiotic	antibiotic efflux	26.45	101.66
	adeL		protein homolog model	resistance-nodulation-cell division (RND) antibiotic efflux pump	fluoroquinolone antibiotic, tetracycline antibiotic	antibiotic efflux	33.04	95.25
	adeN		protein homolog model	resistance-nodulation-cell division (RND) antibiotic efflux pump	macrolide antibiotic, fluoroquinolone antibiotic, lincosamide antibiotic, carbapenem, cephalosporin, tetracycline antibiotic, rifamycin antibiotic, diaminopyrimidine antibiotic, phenicol antibiotic, penem	antibiotic efflux	35.71	95.39
	arlR		protein homolog model	major facilitator superfamily (MFS) antibiotic efflux pump	fluoroquinolone antibiotic, acridine dye, disinfecting agents and intercalating dyes	antibiotic efflux	36.36	101.83
	ArnT		protein homolog model	pmr phosphoethanolamine transferase	peptide antibiotic	antibiotic target alteration	25.58	100
	bacA		protein homolog model	undecaprenyl pyrophosphate related proteins	peptide antibiotic	antibiotic target alteration	31.91	102.56
	baeS		protein homolog model	resistance-nodulation-cell division (RND) antibiotic efflux pump	aminoglycoside antibiotic, aminocoumarin antibiotic	antibiotic efflux	27.83	101.71
	bcr-1		protein homolog model	major facilitator superfamily (MFS) antibiotic efflux pump	bicyclomycin	antibiotic efflux	42.59	95.52
	cmlv		protein homolog model	chloramphenicol phosphotransferase	phenicol antibiotic	antibiotic inactivation	35.05	96.56
	cprR		protein homolog model	pmr phosphoethanolamine transferase	peptide antibiotic	antibiotic target alteration, antibiotic efflux	41.26	101.35
	cpxA		protein homolog model	resistance-nodulation-cell division (RND) antibiotic efflux pump	aminoglycoside antibiotic, aminocoumarin antibiotic	antibiotic efflux	30.29	101.31
	DHT2-1		protein homolog model	DHT2 beta-lactamase	carbapenem	antibiotic inactivation	28.12	101.66
	emrB		protein homolog model	major facilitator superfamily (MFS) antibiotic efflux pump	fluoroquinolone antibiotic	antibiotic efflux	44.6	99.41
	Enterobacter cloacae acrA		protein homolog model	resistance-nodulation-cell division (RND) antibiotic efflux pump	fluoroquinolone antibiotic, cephalosporin, glycylcycline, penam, tetracycline antibiotic, rifamycin antibiotic, phenicol antibiotic, triclosan	antibiotic efflux	49.74	99.5
	Enterococcus faecalis cls with mutation conferring resistance to daptomycin	H215R	protein variant model	daptomycin resistant cls	peptide antibiotic	antibiotic target alteration	27.58	99.79
	Enterococcus faecalis cls with mutation conferring resistance to daptomycin	H215R	protein variant model	daptomycin resistant cls	peptide antibiotic	antibiotic target alteration	28.27	98.13
	Escherichia coli acrR with mutation conferring multidrug antibiotic resistance		protein overexpression model	resistance-nodulation-cell division (RND) antibiotic efflux pump	fluoroquinolone antibiotic, cephalosporin, glycylcycline, penam, tetracycline antibiotic, rifamycin antibiotic, phenicol antibiotic, triclosan	antibiotic target alteration, antibiotic efflux	27.78	103.26
	Escherichia coli EF-Tu mutants conferring resistance to Pulvomycin	R234F	protein variant model	elfamycin resistant EF-Tu	elfamycin antibiotic	antibiotic target alteration	75.89	96.82
	Escherichia coli fabG mutations conferring resistance to triclosan	Y151V	protein variant model	antibiotic resistant fabG	triclosan	antibiotic target alteration	30.2	104.1
	Escherichia coli soxR with mutation conferring antibiotic resistance		protein overexpression model	ATP-binding cassette (ABC) antibiotic efflux pump, major facilitator superfamily (MFS) antibiotic efflux pump, resistance-nodulation-cell division (RND) antibiotic efflux pump	fluoroquinolone antibiotic, cephalosporin, glycylcycline, penam, tetracycline antibiotic, rifamycin antibiotic, phenicol antibiotic, triclosan	antibiotic target alteration, antibiotic efflux	58.7	96.75
	Escherichia coli UhpA with mutation conferring resistance to fosfomycin	G97D	protein variant model	antibiotic-resistant UhpT	fosfomycin	antibiotic target alteration	32.46	103.57
	farA		protein homolog model	major facilitator superfamily (MFS) antibiotic efflux pump	antibacterial free fatty acids	antibiotic efflux	45.08	100.52
	farB		protein homolog model	major facilitator superfamily (MFS) antibiotic efflux pump	antibacterial free fatty acids	antibiotic efflux	28.46	98.43
	fexA		protein homolog model	major facilitator superfamily (MFS) antibiotic efflux pump	phenicol antibiotic	antibiotic efflux	25	103.79
	Klebsiella pneumoniae KpnH		protein homolog model	major facilitator superfamily (MFS) antibiotic efflux pump	macrolide antibiotic, fluoroquinolone antibiotic, aminoglycoside antibiotic, carbapenem, cephalosporin, penam, peptide antibiotic, penem	antibiotic efflux	36.73	102.34
	lfrA		protein homolog model	major facilitator superfamily (MFS) antibiotic efflux pump	fluoroquinolone antibiotic	antibiotic efflux	34.05	100.4
	mdsC		protein homolog model	resistance-nodulation-cell division (RND) antibiotic efflux pump	monobactam, carbapenem, cephalosporin, cephamycin, penam, phenicol antibiotic, penem	antibiotic efflux	41.79	97.42
	mdtA		protein homolog model	resistance-nodulation-cell division (RND) antibiotic efflux pump	aminocoumarin antibiotic	antibiotic efflux	45.51	98.31
	mdtA		protein homolog model	resistance-nodulation-cell division (RND) antibiotic efflux pump	aminocoumarin antibiotic	antibiotic efflux	25.39	95.18
	mdtB		protein homolog model	resistance-nodulation-cell division (RND) antibiotic efflux pump	aminocoumarin antibiotic	antibiotic efflux	59.71	101.73
	MexB		protein homolog model	resistance-nodulation-cell division (RND) antibiotic efflux pump	macrolide antibiotic, fluoroquinolone antibiotic, monobactam, carbapenem, cephalosporin, cephamycin, penam, tetracycline antibiotic, peptide antibiotic, aminocoumarin antibiotic, diaminopyrimidine antibiotic, sulfonamide antibiotic, phenicol antibiotic, penem	antibiotic efflux	61.53	100.48
	MexI		protein homolog model	resistance-nodulation-cell division (RND) antibiotic efflux pump	fluoroquinolone antibiotic, tetracycline antibiotic, acridine dye, disinfecting agents and intercalating dyes	antibiotic efflux	25.19	103.3
	MexI		protein homolog model	resistance-nodulation-cell division (RND) antibiotic efflux pump	fluoroquinolone antibiotic, tetracycline antibiotic, acridine dye, disinfecting agents and intercalating dyes	antibiotic efflux	25.99	103.21
	MexL		protein homolog model	resistance-nodulation-cell division (RND) antibiotic efflux pump	macrolide antibiotic, tetracycline antibiotic, triclosan	antibiotic efflux	50	95.75
	MexL		protein homolog model	resistance-nodulation-cell division (RND) antibiotic efflux pump	macrolide antibiotic, tetracycline antibiotic, triclosan	antibiotic efflux	39.34	95.75
	mexN		protein homolog model	resistance-nodulation-cell division (RND) antibiotic efflux pump	phenicol antibiotic	antibiotic efflux	26	100.77
	MexS		protein overexpression model	resistance-nodulation-cell division (RND) antibiotic efflux pump	fluoroquinolone antibiotic, diaminopyrimidine antibiotic, phenicol antibiotic	antibiotic efflux	30.86	95.28
	MexW		protein homolog model	resistance-nodulation-cell division (RND) antibiotic efflux pump	macrolide antibiotic, fluoroquinolone antibiotic, tetracycline antibiotic, acridine dye, phenicol antibiotic, disinfecting agents and intercalating dyes	antibiotic efflux	25.52	104.13
	msbA		protein homolog model	ATP-binding cassette (ABC) antibiotic efflux pump	nitroimidazole antibiotic	antibiotic efflux	34.73	100.34
	mtrA		protein homolog model	resistance-nodulation-cell division (RND) antibiotic efflux pump	macrolide antibiotic, penam	antibiotic efflux	37	104.39
	Mycobacterium tuberculosis inhA mutations conferring resistance to isoniazid	S94A	protein variant model	isoniazid resistant inhA	isoniazid	antibiotic target alteration	33.83	98.51
	Mycobacterium tuberculosis tlyA mutations conferring resistance to aminoglycosides	P183L, F185L	protein variant model	Antibiotic resistant tlyA	aminoglycoside antibiotic	antibiotic target alteration	28.97	95.15
	NmcR		protein homolog model	NmcA beta-lactamase	carbapenem, cephalosporin, cephamycin, penam	antibiotic inactivation	35.64	103.73
	novA		protein homolog model	ATP-binding cassette (ABC) antibiotic efflux pump	aminocoumarin antibiotic	antibiotic efflux	35.02	99.51
	oleB		protein homolog model	ABC-F ATP-binding cassette ribosomal protection protein	macrolide antibiotic, lincosamide antibiotic, streptogramin antibiotic, tetracycline antibiotic, oxazolidinone antibiotic, phenicol antibiotic, pleuromutilin antibiotic	antibiotic target protection	29.54	101.76
	OmpA		protein homolog model	General Bacterial Porin with reduced permeability to beta-lactams	monobactam, carbapenem, cephalosporin, cephamycin, penam, penem	reduced permeability to antibiotic	32.74	101.6
	OpmD		protein homolog model	resistance-nodulation-cell division (RND) antibiotic efflux pump	fluoroquinolone antibiotic, tetracycline antibiotic, acridine dye, disinfecting agents and intercalating dyes	antibiotic efflux	29.82	101.03
	OprM		protein homolog model	resistance-nodulation-cell division (RND) antibiotic efflux pump	macrolide antibiotic, fluoroquinolone antibiotic, monobactam, aminoglycoside antibiotic, carbapenem, cephalosporin, cephamycin, penam, tetracycline antibiotic, peptide antibiotic, acridine dye, aminocoumarin antibiotic, diaminopyrimidine antibiotic, sulfonamide antibiotic, phenicol antibiotic, penem, disinfecting agents and intercalating dyes	antibiotic efflux	41.78	102.47
	OprM		protein homolog model	resistance-nodulation-cell division (RND) antibiotic efflux pump	macrolide antibiotic, fluoroquinolone antibiotic, monobactam, aminoglycoside antibiotic, carbapenem, cephalosporin, cephamycin, penam, tetracycline antibiotic, peptide antibiotic, acridine dye, aminocoumarin antibiotic, diaminopyrimidine antibiotic, sulfonamide antibiotic, phenicol antibiotic, penem, disinfecting agents and intercalating dyes	antibiotic efflux	41.21	100.82
	OprN		protein homolog model	resistance-nodulation-cell division (RND) antibiotic efflux pump	fluoroquinolone antibiotic, diaminopyrimidine antibiotic, phenicol antibiotic	antibiotic efflux	30.5	103.6
	ParR		protein homolog model	resistance-nodulation-cell division (RND) antibiotic efflux pump, Outer Membrane Porin (Opr)	macrolide antibiotic, fluoroquinolone antibiotic, monobactam, aminoglycoside antibiotic, carbapenem, cephalosporin, cephamycin, penam, tetracycline antibiotic, acridine dye, phenicol antibiotic, penem, disinfecting agents and intercalating dyes	antibiotic efflux, reduced permeability to antibiotic	41.67	101.7
	poxtA		protein homolog model	ABC-F ATP-binding cassette ribosomal protection protein	macrolide antibiotic, lincosamide antibiotic, streptogramin antibiotic, tetracycline antibiotic, oxazolidinone antibiotic, phenicol antibiotic, pleuromutilin antibiotic	antibiotic target protection	25.12	102.21
	RanA		protein homolog model	ATP-binding cassette (ABC) antibiotic efflux pump	aminoglycoside antibiotic	antibiotic efflux	35.8	101.94
	RanB		protein homolog model	ATP-binding cassette (ABC) antibiotic efflux pump	aminoglycoside antibiotic	antibiotic efflux	30.28	103.16
	Rhodococcus fascians cmr		protein homolog model	major facilitator superfamily (MFS) antibiotic efflux pump	phenicol antibiotic	antibiotic efflux	30.33	103.32
	rosB		protein homolog model	major facilitator superfamily (MFS) antibiotic efflux pump	peptide antibiotic	antibiotic efflux	48.5	100.18
	sdiA		protein homolog model	resistance-nodulation-cell division (RND) antibiotic efflux pump	fluoroquinolone antibiotic, cephalosporin, glycylcycline, penam, tetracycline antibiotic, rifamycin antibiotic, phenicol antibiotic, triclosan	antibiotic efflux	31.18	98.75
	smeA		protein homolog model	resistance-nodulation-cell division (RND) antibiotic efflux pump	aminoglycoside antibiotic, cephalosporin, cephamycin, penam	antibiotic efflux	29.83	98.49
	smeR		protein homolog model	resistance-nodulation-cell division (RND) antibiotic efflux pump	aminoglycoside antibiotic, cephalosporin, cephamycin, penam	antibiotic efflux	34.63	102.18
	SRT-2		protein homolog model	SRT beta-lactamase	cephalosporin	antibiotic inactivation	32.99	102.91
	Staphylococcus aureus fusA with mutation conferring resistance to fusidic acid	V90I	protein variant model	antibiotic resistant fusA	fusidic acid	antibiotic target alteration	53.15	100.29
	Staphylococcus aureus murA with mutation conferring resistance to fosfomycin	G257D	protein variant model	antibiotic-resistant murA transferase	fosfomycin	antibiotic target alteration	53.94	99.76
	TaeA		protein homolog model	ATP-binding cassette (ABC) antibiotic efflux pump	pleuromutilin antibiotic	antibiotic efflux	30.87	97.22
	vanHA		protein homolog model	vanH, glycopeptide resistance gene cluster	glycopeptide antibiotic	antibiotic target alteration	28.21	97.83
	vanHB		protein homolog model	vanH, glycopeptide resistance gene cluster	glycopeptide antibiotic	antibiotic target alteration	34.81	96.9
	vanHF		protein homolog model	vanH, glycopeptide resistance gene cluster	glycopeptide antibiotic	antibiotic target alteration	33.46	100.62
	vanHF		protein homolog model	vanH, glycopeptide resistance gene cluster	glycopeptide antibiotic	antibiotic target alteration	27.24	95.96
Komagataeibacter kakiaceti JCM 25156T	RanB		protein homolog model	ATP-binding cassette (ABC) antibiotic efflux pump	aminoglycoside antibiotic	antibiotic efflux	26.07	102.77
	RanA		protein homolog model	ATP-binding cassette (ABC) antibiotic efflux pump	aminoglycoside antibiotic	antibiotic efflux	34.6	103.49
	sdiA		protein homolog model	resistance-nodulation-cell division (RND) antibiotic efflux pump	fluoroquinolone antibiotic, cephalosporin, glycylcycline, penam, tetracycline antibiotic, rifamycin antibiotic, phenicol antibiotic, triclosan	antibiotic efflux	28.89	102.08
	macB		protein homolog model	ATP-binding cassette (ABC) antibiotic efflux pump	macrolide antibiotic	antibiotic efflux	29.17	95.65
	OpmB		protein homolog model	resistance-nodulation-cell division (RND) antibiotic efflux pump	macrolide antibiotic, monobactam, tetracycline antibiotic, aminocoumarin antibiotic	antibiotic efflux	40.46	103.41
	emrA		protein homolog model	major facilitator superfamily (MFS) antibiotic efflux pump	fluoroquinolone antibiotic	antibiotic efflux	32.77	95.64
	vatB		protein homolog model	streptogramin vat acetyltransferase	streptogramin antibiotic	antibiotic inactivation	45.24	98.58
	RanB		protein homolog model	ATP-binding cassette (ABC) antibiotic efflux pump	aminoglycoside antibiotic	antibiotic efflux	28.4	103.16
	smeS		protein homolog model	resistance-nodulation-cell division (RND) antibiotic efflux pump	aminoglycoside antibiotic, cephalosporin, cephamycin, penam	antibiotic efflux	31.62	97.86
	TxR		protein homolog model	ATP-binding cassette (ABC) antibiotic efflux pump	tetracycline antibiotic	antibiotic efflux	51.16	96.86
	lfrA		protein homolog model	major facilitator superfamily (MFS) antibiotic efflux pump	fluoroquinolone antibiotic	antibiotic efflux	31.09	104.17
	Staphylococcus aureus norA		protein homolog model	major facilitator superfamily (MFS) antibiotic efflux pump	fluoroquinolone antibiotic	antibiotic efflux	27.1	102.06
	Staphylococcus aureus fusA with mutation conferring resistance to fusidic acid	V90I	protein variant model	antibiotic resistant fusA	fusidic acid	antibiotic target alteration	53.01	100.29
	smeS		protein homolog model	resistance-nodulation-cell division (RND) antibiotic efflux pump	aminoglycoside antibiotic, cephalosporin, cephamycin, penam	antibiotic efflux	31.91	100.86
	smeR		protein homolog model	resistance-nodulation-cell division (RND) antibiotic efflux pump	aminoglycoside antibiotic, cephalosporin, cephamycin, penam	antibiotic efflux	35.06	103.06
	adeG		protein homolog model	resistance-nodulation-cell division (RND) antibiotic efflux pump	fluoroquinolone antibiotic, tetracycline antibiotic	antibiotic efflux	28.16	99.51
	cmlv		protein homolog model	chloramphenicol phosphotransferase	phenicol antibiotic	antibiotic inactivation	29.79	95.41
	vanHM		protein homolog model	vanH, glycopeptide resistance gene cluster	glycopeptide antibiotic	antibiotic target alteration	27.73	96.01
	adeL		protein homolog model	resistance-nodulation-cell division (RND) antibiotic efflux pump	fluoroquinolone antibiotic, tetracycline antibiotic	antibiotic efflux	30.51	96.74
	RanA		protein homolog model	ATP-binding cassette (ABC) antibiotic efflux pump	aminoglycoside antibiotic	antibiotic efflux	27.57	97.67
	MexA		protein homolog model	resistance-nodulation-cell division (RND) antibiotic efflux pump	macrolide antibiotic, fluoroquinolone antibiotic, monobactam, carbapenem, cephalosporin, cephamycin, penam, tetracycline antibiotic, peptide antibiotic, aminocoumarin antibiotic, diaminopyrimidine antibiotic, sulfonamide antibiotic, phenicol antibiotic, penem	antibiotic efflux	49.2	99.22
	OprM		protein homolog model	resistance-nodulation-cell division (RND) antibiotic efflux pump	macrolide antibiotic, fluoroquinolone antibiotic, monobactam, aminoglycoside antibiotic, carbapenem, cephalosporin, cephamycin, penam, tetracycline antibiotic, peptide antibiotic, acridine dye, aminocoumarin antibiotic, diaminopyrimidine antibiotic, sulfonamide antibiotic, phenicol antibiotic, penem, disinfecting agents and intercalating dyes	antibiotic efflux	40.33	101.44
	RanA		protein homolog model	ATP-binding cassette (ABC) antibiotic efflux pump	aminoglycoside antibiotic	antibiotic efflux	30.8	100.78
	NmcR		protein homolog model	NmcA beta-lactamase	carbapenem, cephalosporin, cephamycin, penam	antibiotic inactivation	30.25	100.34
	Escherichia coli EF-Tu mutants conferring resistance to Pulvomycin	R234F	protein variant model	elfamycin resistant EF-Tu	elfamycin antibiotic	antibiotic target alteration	75.63	96.82
	MexW		protein homolog model	resistance-nodulation-cell division (RND) antibiotic efflux pump	macrolide antibiotic, fluoroquinolone antibiotic, tetracycline antibiotic, acridine dye, phenicol antibiotic, disinfecting agents and intercalating dyes	antibiotic efflux	25.21	104.32
	cprR		protein homolog model	pmr phosphoethanolamine transferase	peptide antibiotic	antibiotic target alteration, antibiotic efflux	38.53	104.93
	arlR		protein homolog model	major facilitator superfamily (MFS) antibiotic efflux pump	fluoroquinolone antibiotic, acridine dye, disinfecting agents and intercalating dyes	antibiotic efflux	31.21	103.65
	Mycobacterium tuberculosis inhA mutations conferring resistance to isoniazid	S94A	protein variant model	isoniazid resistant inhA	isoniazid	antibiotic target alteration	35.64	103.72
	Acinetobacter baumannii parC conferring resistance to fluoroquinolones	D105E	protein variant model	fluoroquinolone resistant parC	fluoroquinolone antibiotic	antibiotic target alteration	38.02	99.86
	Escherichia coli marR mutant conferring antibiotic resistance		protein overexpression model	resistance-nodulation-cell division (RND) antibiotic efflux pump	fluoroquinolone antibiotic, cephalosporin, glycylcycline, penam, tetracycline antibiotic, rifamycin antibiotic, phenicol antibiotic, triclosan	antibiotic target alteration, antibiotic efflux	38.98	95.83
	MexS		protein overexpression model	resistance-nodulation-cell division (RND) antibiotic efflux pump	fluoroquinolone antibiotic, diaminopyrimidine antibiotic, phenicol antibiotic	antibiotic efflux	29.46	95.28
	Escherichia coli acrR with mutation conferring multidrug antibiotic resistance		protein overexpression model	resistance-nodulation-cell division (RND) antibiotic efflux pump	fluoroquinolone antibiotic, cephalosporin, glycylcycline, penam, tetracycline antibiotic, rifamycin antibiotic, phenicol antibiotic, triclosan	antibiotic target alteration, antibiotic efflux	35.85	100
Komagataeibacter maltaceti LMG 1529T	tetB(60)		protein homolog model	ATP-binding cassette (ABC) antibiotic efflux pump	tetracycline antibiotic	antibiotic efflux	25.6	99.14
	smeD		protein homolog model	resistance-nodulation-cell division (RND) antibiotic efflux pump	macrolide antibiotic, fluoroquinolone antibiotic, tetracycline antibiotic, phenicol antibiotic	antibiotic efflux	27.11	102.54
	adeN		protein homolog model	resistance-nodulation-cell division (RND) antibiotic efflux pump	macrolide antibiotic, fluoroquinolone antibiotic, lincosamide antibiotic, carbapenem, cephalosporin, tetracycline antibiotic, rifamycin antibiotic, diaminopyrimidine antibiotic, phenicol antibiotic, penem	antibiotic efflux	28.04	100.92
	TriA		protein homolog model	resistance-nodulation-cell division (RND) antibiotic efflux pump	triclosan	antibiotic efflux	35.85	102.87
	TriC		protein homolog model	resistance-nodulation-cell division (RND) antibiotic efflux pump	triclosan	antibiotic efflux	53.01	101.58
	OprZ		protein homolog model	resistance-nodulation-cell division (RND) antibiotic efflux pump	macrolide antibiotic, fluoroquinolone antibiotic, aminoglycoside antibiotic, cephalosporin	antibiotic efflux	29.91	102.16
	NmcR		protein homolog model	NmcA beta-lactamase	carbapenem, cephalosporin, cephamycin, penam	antibiotic inactivation	35.92	104.41
	adeL		protein homolog model	resistance-nodulation-cell division (RND) antibiotic efflux pump	fluoroquinolone antibiotic, tetracycline antibiotic	antibiotic efflux	44.67	101.78
	QepA2		protein homolog model	major facilitator superfamily (MFS) antibiotic efflux pump	fluoroquinolone antibiotic	antibiotic efflux	36.32	102.15
	Escherichia coli acrR with mutation conferring multidrug antibiotic resistance		protein overexpression model	resistance-nodulation-cell division (RND) antibiotic efflux pump	fluoroquinolone antibiotic, cephalosporin, glycylcycline, penam, tetracycline antibiotic, rifamycin antibiotic, phenicol antibiotic, triclosan	antibiotic target alteration, antibiotic efflux	39.13	100
	CRP		protein homolog model	resistance-nodulation-cell division (RND) antibiotic efflux pump	macrolide antibiotic, fluoroquinolone antibiotic, penam	antibiotic efflux	29.78	102.86
	cpxA		protein homolog model	resistance-nodulation-cell division (RND) antibiotic efflux pump	aminoglycoside antibiotic, aminocoumarin antibiotic	antibiotic efflux	30.26	101.09
	mexP		protein homolog model	resistance-nodulation-cell division (RND) antibiotic efflux pump	macrolide antibiotic, carbapenem, tetracycline antibiotic, acridine dye, diaminopyrimidine antibiotic, phenicol antibiotic, disinfecting agents and intercalating dyes	antibiotic efflux	27.68	99.48
	arlR		protein homolog model	major facilitator superfamily (MFS) antibiotic efflux pump	fluoroquinolone antibiotic, acridine dye, disinfecting agents and intercalating dyes	antibiotic efflux	35.45	101.83
	TaeA		protein homolog model	ATP-binding cassette (ABC) antibiotic efflux pump	pleuromutilin antibiotic	antibiotic efflux	31.54	97.22
	vanHB		protein homolog model	vanH, glycopeptide resistance gene cluster	glycopeptide antibiotic	antibiotic target alteration	31.47	96.9
	msbA		protein homolog model	ATP-binding cassette (ABC) antibiotic efflux pump	nitroimidazole antibiotic	antibiotic efflux	29.64	100.52
	RanA		protein homolog model	ATP-binding cassette (ABC) antibiotic efflux pump	aminoglycoside antibiotic	antibiotic efflux	36.63	101.94
	RanB		protein homolog model	ATP-binding cassette (ABC) antibiotic efflux pump	aminoglycoside antibiotic	antibiotic efflux	30.28	103.16
	OprN		protein homolog model	resistance-nodulation-cell division (RND) antibiotic efflux pump	fluoroquinolone antibiotic, diaminopyrimidine antibiotic, phenicol antibiotic	antibiotic efflux	30.13	98.3
	vanHB		protein homolog model	vanH, glycopeptide resistance gene cluster	glycopeptide antibiotic	antibiotic target alteration	30.29	95.67
	ArnT		protein homolog model	pmr phosphoethanolamine transferase	peptide antibiotic	antibiotic target alteration	26.16	100
	Acinetobacter baumannii AbaF		protein homolog model	major facilitator superfamily (MFS) antibiotic efflux pump	fosfomycin	antibiotic efflux	26.89	100.47
	tet(V)		protein homolog model	major facilitator superfamily (MFS) antibiotic efflux pump	tetracycline antibiotic	antibiotic efflux	27	104.06
	Staphylococcus aureus fusA with mutation conferring resistance to fusidic acid	V90I	protein variant model	antibiotic resistant fusA	fusidic acid	antibiotic target alteration	53.01	100.29
	novA		protein homolog model	ATP-binding cassette (ABC) antibiotic efflux pump	aminocoumarin antibiotic	antibiotic efflux	34.32	99.51
	smeR		protein homolog model	resistance-nodulation-cell division (RND) antibiotic efflux pump	aminoglycoside antibiotic, cephalosporin, cephamycin, penam	antibiotic efflux	34.63	103.06
	Acinetobacter baumannii AmvA		protein homolog model	major facilitator superfamily (MFS) antibiotic efflux pump	macrolide antibiotic, acridine dye, disinfecting agents and intercalating dyes	antibiotic efflux	31.65	100.2
	mexN		protein homolog model	resistance-nodulation-cell division (RND) antibiotic efflux pump	phenicol antibiotic	antibiotic efflux	25.9	100.77
	rosB		protein homolog model	major facilitator superfamily (MFS) antibiotic efflux pump	peptide antibiotic	antibiotic efflux	49.37	100.18
	Enterobacter cloacae acrA		protein homolog model	resistance-nodulation-cell division (RND) antibiotic efflux pump	fluoroquinolone antibiotic, cephalosporin, glycylcycline, penam, tetracycline antibiotic, rifamycin antibiotic, phenicol antibiotic, triclosan	antibiotic efflux	49.21	99.5
	MexB		protein homolog model	resistance-nodulation-cell division (RND) antibiotic efflux pump	macrolide antibiotic, fluoroquinolone antibiotic, monobactam, carbapenem, cephalosporin, cephamycin, penam, tetracycline antibiotic, peptide antibiotic, aminocoumarin antibiotic, diaminopyrimidine antibiotic, sulfonamide antibiotic, phenicol antibiotic, penem	antibiotic efflux	62.02	100.4
	OprM		protein homolog model	resistance-nodulation-cell division (RND) antibiotic efflux pump	macrolide antibiotic, fluoroquinolone antibiotic, monobactam, aminoglycoside antibiotic, carbapenem, cephalosporin, cephamycin, penam, tetracycline antibiotic, peptide antibiotic, acridine dye, aminocoumarin antibiotic, diaminopyrimidine antibiotic, sulfonamide antibiotic, phenicol antibiotic, penem, disinfecting agents and intercalating dyes	antibiotic efflux	41.31	101.86
	bacA		protein homolog model	undecaprenyl pyrophosphate related proteins	peptide antibiotic	antibiotic target alteration	33.21	102.56
	mtrA		protein homolog model	resistance-nodulation-cell division (RND) antibiotic efflux pump	macrolide antibiotic, penam	antibiotic efflux	37	104.39
	sdiA		protein homolog model	resistance-nodulation-cell division (RND) antibiotic efflux pump	fluoroquinolone antibiotic, cephalosporin, glycylcycline, penam, tetracycline antibiotic, rifamycin antibiotic, phenicol antibiotic, triclosan	antibiotic efflux	46.77	96.67
	OmpA		protein homolog model	General Bacterial Porin with reduced permeability to beta-lactams	monobactam, carbapenem, cephalosporin, cephamycin, penam, penem	reduced permeability to antibiotic	31.55	101.6
	cprR		protein homolog model	pmr phosphoethanolamine transferase	peptide antibiotic	antibiotic target alteration, antibiotic efflux	41.26	101.35
	Staphylococcus aureus murA with mutation conferring resistance to fosfomycin	G257D	protein variant model	antibiotic-resistant murA transferase	fosfomycin	antibiotic target alteration	53.92	99.76
	DHT2-1		protein homolog model	DHT2 beta-lactamase	carbapenem	antibiotic inactivation	27.72	101.66
	ParR		protein homolog model	resistance-nodulation-cell division (RND) antibiotic efflux pump, Outer Membrane Porin (Opr)	macrolide antibiotic, fluoroquinolone antibiotic, monobactam, aminoglycoside antibiotic, carbapenem, cephalosporin, cephamycin, penam, tetracycline antibiotic, acridine dye, phenicol antibiotic, penem, disinfecting agents and intercalating dyes	antibiotic efflux, reduced permeability to antibiotic	41.23	101.7
	NmcR		protein homolog model	NmcA beta-lactamase	carbapenem, cephalosporin, cephamycin, penam	antibiotic inactivation	33.7	104.41
	OprN		protein homolog model	resistance-nodulation-cell division (RND) antibiotic efflux pump	fluoroquinolone antibiotic, diaminopyrimidine antibiotic, phenicol antibiotic	antibiotic efflux	32.34	102.33
	iri		protein homolog model	rifampin monooxygenase	rifamycin antibiotic	antibiotic inactivation	34.02	102.51
	adeG		protein homolog model	resistance-nodulation-cell division (RND) antibiotic efflux pump	fluoroquinolone antibiotic, tetracycline antibiotic	antibiotic efflux	26.51	97.29
	vanHF		protein homolog model	vanH, glycopeptide resistance gene cluster	glycopeptide antibiotic	antibiotic target alteration	34.24	95.03
	Acinetobacter baumannii AbaF		protein homolog model	major facilitator superfamily (MFS) antibiotic efflux pump	fosfomycin	antibiotic efflux	27.57	100.93
	basS		protein homolog model	pmr phosphoethanolamine transferase	peptide antibiotic	antibiotic target alteration, antibiotic efflux	26.42	100.42
	Escherichia coli EF-Tu mutants conferring resistance to Pulvomycin	R234F	protein variant model	elfamycin resistant EF-Tu	elfamycin antibiotic	antibiotic target alteration	75.89	96.82
	mdtB		protein homolog model	resistance-nodulation-cell division (RND) antibiotic efflux pump	aminocoumarin antibiotic	antibiotic efflux	59.35	101.73
	msbA		protein homolog model	ATP-binding cassette (ABC) antibiotic efflux pump	nitroimidazole antibiotic	antibiotic efflux	35.43	102.75
	Klebsiella pneumoniae KpnH		protein homolog model	major facilitator superfamily (MFS) antibiotic efflux pump	macrolide antibiotic, fluoroquinolone antibiotic, aminoglycoside antibiotic, carbapenem, cephalosporin, penam, peptide antibiotic, penem	antibiotic efflux	36.62	102.54
	sdiA		protein homolog model	resistance-nodulation-cell division (RND) antibiotic efflux pump	fluoroquinolone antibiotic, cephalosporin, glycylcycline, penam, tetracycline antibiotic, rifamycin antibiotic, phenicol antibiotic, triclosan	antibiotic efflux	32.48	96.67
	abeS		protein homolog model	small multidrug resistance (SMR) antibiotic efflux pump	macrolide antibiotic, aminocoumarin antibiotic	antibiotic efflux	53.85	100.92
	MCR-5.1		protein homolog model	MCR phosphoethanolamine transferase	peptide antibiotic	antibiotic target alteration	25	99.82
	NmcR		protein homolog model	NmcA beta-lactamase	carbapenem, cephalosporin, cephamycin, penam	antibiotic inactivation	32.75	100.68
	arlR		protein homolog model	major facilitator superfamily (MFS) antibiotic efflux pump	fluoroquinolone antibiotic, acridine dye, disinfecting agents and intercalating dyes	antibiotic efflux	35.78	101.83
	amrB		protein homolog model	resistance-nodulation-cell division (RND) antibiotic efflux pump	aminoglycoside antibiotic	antibiotic efflux	24.57	98.18
	mexP		protein homolog model	resistance-nodulation-cell division (RND) antibiotic efflux pump	macrolide antibiotic, carbapenem, tetracycline antibiotic, acridine dye, diaminopyrimidine antibiotic, phenicol antibiotic, disinfecting agents and intercalating dyes	antibiotic efflux	26.99	100.52
	OpmD		protein homolog model	resistance-nodulation-cell division (RND) antibiotic efflux pump	fluoroquinolone antibiotic, tetracycline antibiotic, acridine dye, disinfecting agents and intercalating dyes	antibiotic efflux	30.35	101.03
	MexL		protein homolog model	resistance-nodulation-cell division (RND) antibiotic efflux pump	macrolide antibiotic, tetracycline antibiotic, triclosan	antibiotic efflux	42.86	95.75
	Mycobacterium tuberculosis pncA mutations conferring resistance to pyrazinamide	T47A, D136N	protein variant model	pyrazinamide resistant pncA	pyrazinamide	antibiotic target alteration	25.14	100
	Escherichia coli fabI mutations conferring resistance to isoniazid and triclosan	G93S	protein variant model	antibiotic resistant fabI	isoniazid, triclosan	antibiotic target alteration	25.1	101.53
	Enterococcus faecalis cls with mutation conferring resistance to daptomycin	H215R	protein variant model	daptomycin resistant cls	peptide antibiotic	antibiotic target alteration	27.94	100
	Acinetobacter baumannii parC conferring resistance to fluoroquinolones	D105E	protein variant model	fluoroquinolone resistant parC	fluoroquinolone antibiotic	antibiotic target alteration	37.74	100.14
	Mycobacterium tuberculosis inhA mutations conferring resistance to isoniazid	S94A	protein variant model	isoniazid resistant inhA	isoniazid	antibiotic target alteration	32.81	95.54
	Enterococcus faecalis cls with mutation conferring resistance to daptomycin	H215R	protein variant model	daptomycin resistant cls	peptide antibiotic	antibiotic target alteration	27.78	98.13
	Escherichia coli fabG mutations conferring resistance to triclosan	Y151V	protein variant model	antibiotic resistant fabG	triclosan	antibiotic target alteration	30.2	104.51
	MexS		protein overexpression model	resistance-nodulation-cell division (RND) antibiotic efflux pump	fluoroquinolone antibiotic, diaminopyrimidine antibiotic, phenicol antibiotic	antibiotic efflux	30.86	95.28
	MexS		protein overexpression model	resistance-nodulation-cell division (RND) antibiotic efflux pump	fluoroquinolone antibiotic, diaminopyrimidine antibiotic, phenicol antibiotic	antibiotic efflux	29.21	99.41
Komagataeibacter medellinensis NBRC 3288T	abeM		protein homolog model	multidrug and toxic compound extrusion (MATE) transporter	fluoroquinolone antibiotic, acridine dye, triclosan, disinfecting agents and intercalating dyes	antibiotic efflux	27.58	101.12
	Acinetobacter baumannii AbaF		protein homolog model	major facilitator superfamily (MFS) antibiotic efflux pump	fosfomycin	antibiotic efflux	27.23	102.1
	Acinetobacter baumannii AbaQ		protein homolog model	major facilitator superfamily (MFS) antibiotic efflux pump	fluoroquinolone antibiotic	antibiotic efflux	34.71	99.08
	Acinetobacter baumannii AmvA		protein homolog model	major facilitator superfamily (MFS) antibiotic efflux pump	macrolide antibiotic, acridine dye, disinfecting agents and intercalating dyes	antibiotic efflux	30.28	99.8
	Acinetobacter baumannii parC conferring resistance to fluoroquinolones	D105E	protein variant model	fluoroquinolone resistant parC	fluoroquinolone antibiotic	antibiotic target alteration	38.85	99.86
	adeG		protein homolog model	resistance-nodulation-cell division (RND) antibiotic efflux pump	fluoroquinolone antibiotic, tetracycline antibiotic	antibiotic efflux	26.42	97.29
	adeL		protein homolog model	resistance-nodulation-cell division (RND) antibiotic efflux pump	fluoroquinolone antibiotic, tetracycline antibiotic	antibiotic efflux	28.81	96.74
	arlR		protein homolog model	major facilitator superfamily (MFS) antibiotic efflux pump	fluoroquinolone antibiotic, acridine dye, disinfecting agents and intercalating dyes	antibiotic efflux	36.82	101.83
	ArnT		protein homolog model	pmr phosphoethanolamine transferase	peptide antibiotic	antibiotic target alteration	28.3	100.73
	bacA		protein homolog model	undecaprenyl pyrophosphate related proteins	peptide antibiotic	antibiotic target alteration	33.2	102.56
	bcr-1		protein homolog model	major facilitator superfamily (MFS) antibiotic efflux pump	bicyclomycin	antibiotic efflux	31.97	102.49
	Borreliella burgdorferi murA with mutation conferring resistance to fosfomycin	D116C	protein variant model	antibiotic-resistant murA transferase	fosfomycin	antibiotic target alteration	36.92	98.36
	cprR		protein homolog model	pmr phosphoethanolamine transferase	peptide antibiotic	antibiotic target alteration, antibiotic efflux	39.46	101.35
	cpxA		protein homolog model	resistance-nodulation-cell division (RND) antibiotic efflux pump	aminoglycoside antibiotic, aminocoumarin antibiotic	antibiotic efflux	31.37	100.88
	DHT2-1		protein homolog model	DHT2 beta-lactamase	carbapenem	antibiotic inactivation	26.88	101.66
	Enterobacter cloacae acrA		protein homolog model	resistance-nodulation-cell division (RND) antibiotic efflux pump	fluoroquinolone antibiotic, cephalosporin, glycylcycline, penam, tetracycline antibiotic, rifamycin antibiotic, phenicol antibiotic, triclosan	antibiotic efflux	47.57	96.98
	Enterococcus faecalis cls with mutation conferring resistance to daptomycin	H215R	protein variant model	daptomycin resistant cls	peptide antibiotic	antibiotic target alteration	28.42	101.04
	Erm(36)		protein homolog model	Erm 23S ribosomal RNA methyltransferase	macrolide antibiotic, lincosamide antibiotic, streptogramin antibiotic	antibiotic target alteration	33.85	100.36
	Escherichia coli acrR with mutation conferring multidrug antibiotic resistance		protein overexpression model	resistance-nodulation-cell division (RND) antibiotic efflux pump	fluoroquinolone antibiotic, cephalosporin, glycylcycline, penam, tetracycline antibiotic, rifamycin antibiotic, phenicol antibiotic, triclosan	antibiotic target alteration, antibiotic efflux	39.34	97.21
	Escherichia coli ampH beta-lactamase		protein homolog model	ampC-type beta-lactamase	cephalosporin, penam	antibiotic inactivation	27.81	101.3
	Escherichia coli EF-Tu mutants conferring resistance to Pulvomycin	R234F	protein variant model	elfamycin resistant EF-Tu	elfamycin antibiotic	antibiotic target alteration	75.13	96.82
	Escherichia coli fabI mutations conferring resistance to isoniazid and triclosan	G93S	protein variant model	antibiotic resistant fabI	isoniazid, triclosan	antibiotic target alteration	25.3	99.62
	Escherichia coli marR mutant conferring antibiotic resistance		protein overexpression model	resistance-nodulation-cell division (RND) antibiotic efflux pump	fluoroquinolone antibiotic, cephalosporin, glycylcycline, penam, tetracycline antibiotic, rifamycin antibiotic, phenicol antibiotic, triclosan	antibiotic target alteration, antibiotic efflux	29.5	103.47
	farA		protein homolog model	major facilitator superfamily (MFS) antibiotic efflux pump	antibacterial free fatty acids	antibiotic efflux	33.14	95.83
	farB		protein homolog model	major facilitator superfamily (MFS) antibiotic efflux pump	antibacterial free fatty acids	antibiotic efflux	28.46	97.83
	kdpE		protein homolog model	kdpDE	aminoglycoside antibiotic	antibiotic efflux	47.98	100.89
	Klebsiella pneumoniae KpnH		protein homolog model	major facilitator superfamily (MFS) antibiotic efflux pump	macrolide antibiotic, fluoroquinolone antibiotic, aminoglycoside antibiotic, carbapenem, cephalosporin, penam, peptide antibiotic, penem	antibiotic efflux	34.53	102.34
	lfrA		protein homolog model	major facilitator superfamily (MFS) antibiotic efflux pump	fluoroquinolone antibiotic	antibiotic efflux	29.27	97.22
	mdtA		protein homolog model	resistance-nodulation-cell division (RND) antibiotic efflux pump	aminocoumarin antibiotic	antibiotic efflux	46.74	99.28
	mdtB		protein homolog model	resistance-nodulation-cell division (RND) antibiotic efflux pump	aminocoumarin antibiotic	antibiotic efflux	59.23	101.73
	MexB		protein homolog model	resistance-nodulation-cell division (RND) antibiotic efflux pump	macrolide antibiotic, fluoroquinolone antibiotic, monobactam, carbapenem, cephalosporin, cephamycin, penam, tetracycline antibiotic, peptide antibiotic, aminocoumarin antibiotic, diaminopyrimidine antibiotic, sulfonamide antibiotic, phenicol antibiotic, penem	antibiotic efflux	62.31	99.52
	MexH		protein homolog model	resistance-nodulation-cell division (RND) antibiotic efflux pump	fluoroquinolone antibiotic, tetracycline antibiotic, acridine dye, disinfecting agents and intercalating dyes	antibiotic efflux	27.93	95.14
	mexN		protein homolog model	resistance-nodulation-cell division (RND) antibiotic efflux pump	phenicol antibiotic	antibiotic efflux	25.8	100.77
	mexP		protein homolog model	resistance-nodulation-cell division (RND) antibiotic efflux pump	macrolide antibiotic, carbapenem, tetracycline antibiotic, acridine dye, diaminopyrimidine antibiotic, phenicol antibiotic, disinfecting agents and intercalating dyes	antibiotic efflux	26	99.48
	mexP		protein homolog model	resistance-nodulation-cell division (RND) antibiotic efflux pump	macrolide antibiotic, carbapenem, tetracycline antibiotic, acridine dye, diaminopyrimidine antibiotic, phenicol antibiotic, disinfecting agents and intercalating dyes	antibiotic efflux	27.42	99.48
	MexS		protein overexpression model	resistance-nodulation-cell division (RND) antibiotic efflux pump	fluoroquinolone antibiotic, diaminopyrimidine antibiotic, phenicol antibiotic	antibiotic efflux	28.01	99.12
	MexS		protein overexpression model	resistance-nodulation-cell division (RND) antibiotic efflux pump	fluoroquinolone antibiotic, diaminopyrimidine antibiotic, phenicol antibiotic	antibiotic efflux	29.5	95.28
	MexS		protein overexpression model	resistance-nodulation-cell division (RND) antibiotic efflux pump	fluoroquinolone antibiotic, diaminopyrimidine antibiotic, phenicol antibiotic	antibiotic efflux	28.57	102.36
	MexT		protein overexpression model	resistance-nodulation-cell division (RND) antibiotic efflux pump	fluoroquinolone antibiotic, diaminopyrimidine antibiotic, phenicol antibiotic	antibiotic efflux	27.38	99.71
	MexW		protein homolog model	resistance-nodulation-cell division (RND) antibiotic efflux pump	macrolide antibiotic, fluoroquinolone antibiotic, tetracycline antibiotic, acridine dye, phenicol antibiotic, disinfecting agents and intercalating dyes	antibiotic efflux	25.16	104.42
	msbA		protein homolog model	ATP-binding cassette (ABC) antibiotic efflux pump	nitroimidazole antibiotic	antibiotic efflux	50.64	104.98
	mtrA		protein homolog model	resistance-nodulation-cell division (RND) antibiotic efflux pump	macrolide antibiotic, penam	antibiotic efflux	36.65	100
	mtrC		protein homolog model	resistance-nodulation-cell division (RND) antibiotic efflux pump	macrolide antibiotic, penam	antibiotic efflux	26.29	104.13
	Mycobacterium tuberculosis inhA mutations conferring resistance to isoniazid	S94A	protein variant model	isoniazid resistant inhA	isoniazid	antibiotic target alteration	35.15	103.72
	NmcR		protein homolog model	NmcA beta-lactamase	carbapenem, cephalosporin, cephamycin, penam	antibiotic inactivation	34.07	101.69
	novA		protein homolog model	ATP-binding cassette (ABC) antibiotic efflux pump	aminocoumarin antibiotic	antibiotic efflux	35.21	99.67
	OmpA		protein homolog model	General Bacterial Porin with reduced permeability to beta-lactams	monobactam, carbapenem, cephalosporin, cephamycin, penam, penem	reduced permeability to antibiotic	27.04	97.33
	OpmB		protein homolog model	resistance-nodulation-cell division (RND) antibiotic efflux pump	macrolide antibiotic, monobactam, tetracycline antibiotic, aminocoumarin antibiotic	antibiotic efflux	41.7	104.82
	OprM		protein homolog model	resistance-nodulation-cell division (RND) antibiotic efflux pump	macrolide antibiotic, fluoroquinolone antibiotic, monobactam, aminoglycoside antibiotic, carbapenem, cephalosporin, cephamycin, penam, tetracycline antibiotic, peptide antibiotic, acridine dye, aminocoumarin antibiotic, diaminopyrimidine antibiotic, sulfonamide antibiotic, phenicol antibiotic, penem, disinfecting agents and intercalating dyes	antibiotic efflux	43.01	98.14
	OprN		protein homolog model	resistance-nodulation-cell division (RND) antibiotic efflux pump	fluoroquinolone antibiotic, diaminopyrimidine antibiotic, phenicol antibiotic	antibiotic efflux	32.34	102.33
	ParR		protein homolog model	resistance-nodulation-cell division (RND) antibiotic efflux pump, Outer Membrane Porin (Opr)	macrolide antibiotic, fluoroquinolone antibiotic, monobactam, aminoglycoside antibiotic, carbapenem, cephalosporin, cephamycin, penam, tetracycline antibiotic, acridine dye, phenicol antibiotic, penem, disinfecting agents and intercalating dyes	antibiotic efflux, reduced permeability to antibiotic	40.61	101.7
	qacE		protein homolog model	major facilitator superfamily (MFS) antibiotic efflux pump	disinfecting agents and intercalating dyes	antibiotic efflux	53.85	100
	RanA		protein homolog model	ATP-binding cassette (ABC) antibiotic efflux pump	aminoglycoside antibiotic	antibiotic efflux	36.89	102.33
	RanB		protein homolog model	ATP-binding cassette (ABC) antibiotic efflux pump	aminoglycoside antibiotic	antibiotic efflux	29.39	103.16
	Salmonella enterica ramR mutants	E160D	protein variant model	resistance-nodulation-cell division (RND) antibiotic efflux pump	fluoroquinolone antibiotic, cephalosporin, glycylcycline, penam, tetracycline antibiotic, rifamycin antibiotic, phenicol antibiotic, triclosan	antibiotic target alteration, antibiotic efflux	37.23	97.93
	sdiA		protein homolog model	resistance-nodulation-cell division (RND) antibiotic efflux pump	fluoroquinolone antibiotic, cephalosporin, glycylcycline, penam, tetracycline antibiotic, rifamycin antibiotic, phenicol antibiotic, triclosan	antibiotic efflux	46.77	96.67
	smeR		protein homolog model	resistance-nodulation-cell division (RND) antibiotic efflux pump	aminoglycoside antibiotic, cephalosporin, cephamycin, penam	antibiotic efflux	35.06	103.06
	smeS		protein homolog model	resistance-nodulation-cell division (RND) antibiotic efflux pump	aminoglycoside antibiotic, cephalosporin, cephamycin, penam	antibiotic efflux	29.54	100.86
	Staphylococcus aureus fusA with mutation conferring resistance to fusidic acid	V90I	protein variant model	antibiotic resistant fusA	fusidic acid	antibiotic target alteration	52.29	100.29
	Staphylococcus aureus LmrS		protein homolog model	major facilitator superfamily (MFS) antibiotic efflux pump	macrolide antibiotic, aminoglycoside antibiotic, oxazolidinone antibiotic, diaminopyrimidine antibiotic, phenicol antibiotic	antibiotic efflux	26.4	100.42
	TaeA		protein homolog model	ATP-binding cassette (ABC) antibiotic efflux pump	pleuromutilin antibiotic	antibiotic efflux	32.3	96.91
	Tet(X4)		protein homolog model	tetracycline inactivation enzyme	glycylcycline, tetracycline antibiotic	antibiotic inactivation	33.16	96.1
	tetW		protein homolog model	tetracycline-resistant ribosomal protection protein	tetracycline antibiotic	antibiotic target protection	29.87	98.28
	vanHA		protein homolog model	vanH, glycopeptide resistance gene cluster	glycopeptide antibiotic	antibiotic target alteration	30.93	95.65
	vanHB		protein homolog model	vanH, glycopeptide resistance gene cluster	glycopeptide antibiotic	antibiotic target alteration	33.74	100.31
	vanHF		protein homolog model	vanH, glycopeptide resistance gene cluster	glycopeptide antibiotic	antibiotic target alteration	27.27	95.96
Komagataeibacter melaceti AV382T	abeM		protein homolog model	multidrug and toxic compound extrusion (MATE) transporter	fluoroquinolone antibiotic, acridine dye, triclosan, disinfecting agents and intercalating dyes	antibiotic efflux	28.25	100.89
	Acinetobacter baumannii AbaF		protein homolog model	major facilitator superfamily (MFS) antibiotic efflux pump	fosfomycin	antibiotic efflux	27.92	100.93
	Acinetobacter baumannii AbaQ		protein homolog model	major facilitator superfamily (MFS) antibiotic efflux pump	fluoroquinolone antibiotic	antibiotic efflux	34.53	99.54
	Acinetobacter baumannii parC conferring resistance to fluoroquinolones	D105E	protein variant model	fluoroquinolone resistant parC	fluoroquinolone antibiotic	antibiotic target alteration	38.29	99.86
	adeG		protein homolog model	resistance-nodulation-cell division (RND) antibiotic efflux pump	fluoroquinolone antibiotic, tetracycline antibiotic	antibiotic efflux	27.91	96.06
	adeH		protein homolog model	resistance-nodulation-cell division (RND) antibiotic efflux pump	fluoroquinolone antibiotic, tetracycline antibiotic	antibiotic efflux	28.63	97.52
	arlR		protein homolog model	major facilitator superfamily (MFS) antibiotic efflux pump	fluoroquinolone antibiotic, acridine dye, disinfecting agents and intercalating dyes	antibiotic efflux	37.27	101.83
	ArnT		protein homolog model	pmr phosphoethanolamine transferase	peptide antibiotic	antibiotic target alteration	27.76	100.36
	AxyY		protein homolog model	resistance-nodulation-cell division (RND) antibiotic efflux pump	macrolide antibiotic, fluoroquinolone antibiotic, aminoglycoside antibiotic, cephalosporin	antibiotic efflux	24.52	97.99
	bacA		protein homolog model	undecaprenyl pyrophosphate related proteins	peptide antibiotic	antibiotic target alteration	34.54	102.2
	baeR		protein homolog model	resistance-nodulation-cell division (RND) antibiotic efflux pump	aminoglycoside antibiotic, aminocoumarin antibiotic	antibiotic efflux	33.05	98.33
	basS		protein homolog model	pmr phosphoethanolamine transferase	peptide antibiotic	antibiotic target alteration, antibiotic efflux	30	97.48
	bcr-1		protein homolog model	major facilitator superfamily (MFS) antibiotic efflux pump	bicyclomycin	antibiotic efflux	30.31	99.5
	Borreliella burgdorferi murA with mutation conferring resistance to fosfomycin	D116C	protein variant model	antibiotic-resistant murA transferase	fosfomycin	antibiotic target alteration	36.21	98.36
	cmx		protein homolog model	major facilitator superfamily (MFS) antibiotic efflux pump	phenicol antibiotic	antibiotic efflux	26.84	102.05
	cprR		protein homolog model	pmr phosphoethanolamine transferase	peptide antibiotic	antibiotic target alteration, antibiotic efflux	39.46	101.35
	cpxA		protein homolog model	resistance-nodulation-cell division (RND) antibiotic efflux pump	aminoglycoside antibiotic, aminocoumarin antibiotic	antibiotic efflux	32.2	100.22
	Enterococcus faecalis cls with mutation conferring resistance to daptomycin	H215R	protein variant model	daptomycin resistant cls	peptide antibiotic	antibiotic target alteration	27.8	98.13
	Erm(36)		protein homolog model	Erm 23S ribosomal RNA methyltransferase	macrolide antibiotic, lincosamide antibiotic, streptogramin antibiotic	antibiotic target alteration	29.13	100.36
	Escherichia coli acrR with mutation conferring multidrug antibiotic resistance		protein overexpression model	resistance-nodulation-cell division (RND) antibiotic efflux pump	fluoroquinolone antibiotic, cephalosporin, glycylcycline, penam, tetracycline antibiotic, rifamycin antibiotic, phenicol antibiotic, triclosan	antibiotic target alteration, antibiotic efflux	33.96	100
	Escherichia coli EF-Tu mutants conferring resistance to Pulvomycin	R234F	protein variant model	elfamycin resistant EF-Tu	elfamycin antibiotic	antibiotic target alteration	75.63	96.82
	Escherichia coli fabG mutations conferring resistance to triclosan	Y151V	protein variant model	antibiotic resistant fabG	triclosan	antibiotic target alteration	25.64	102.05
	Escherichia coli UhpA with mutation conferring resistance to fosfomycin	G97D	protein variant model	antibiotic-resistant UhpT	fosfomycin	antibiotic target alteration	31.94	104.59
	et(V)		protein homolog model	major facilitator superfamily (MFS) antibiotic efflux pump	tetracycline antibiotic	antibiotic efflux	25	100.72
	iri		protein homolog model	rifampin monooxygenase	rifamycin antibiotic	antibiotic inactivation	33.92	101.25
	Klebsiella pneumoniae KpnH		protein homolog model	major facilitator superfamily (MFS) antibiotic efflux pump	macrolide antibiotic, fluoroquinolone antibiotic, aminoglycoside antibiotic, carbapenem, cephalosporin, penam, peptide antibiotic, penem	antibiotic efflux	29.5	96.88
	lfrA		protein homolog model	major facilitator superfamily (MFS) antibiotic efflux pump	fluoroquinolone antibiotic	antibiotic efflux	33	98.02
	LHK-3		protein homolog model	LHK beta-lactamase	carbapenem, cephalosporin	antibiotic inactivation	34.71	100
	mdtA		protein homolog model	resistance-nodulation-cell division (RND) antibiotic efflux pump	aminocoumarin antibiotic	antibiotic efflux	25.16	103.13
	MexA		protein homolog model	resistance-nodulation-cell division (RND) antibiotic efflux pump	macrolide antibiotic, fluoroquinolone antibiotic, monobactam, carbapenem, cephalosporin, cephamycin, penam, tetracycline antibiotic, peptide antibiotic, aminocoumarin antibiotic, diaminopyrimidine antibiotic, sulfonamide antibiotic, phenicol antibiotic, penem	antibiotic efflux	49.47	99.22
	MexB		protein homolog model	resistance-nodulation-cell division (RND) antibiotic efflux pump	macrolide antibiotic, fluoroquinolone antibiotic, monobactam, carbapenem, cephalosporin, cephamycin, penam, tetracycline antibiotic, peptide antibiotic, aminocoumarin antibiotic, diaminopyrimidine antibiotic, sulfonamide antibiotic, phenicol antibiotic, penem	antibiotic efflux	62.32	99.52
	MexI		protein homolog model	resistance-nodulation-cell division (RND) antibiotic efflux pump	fluoroquinolone antibiotic, tetracycline antibiotic, acridine dye, disinfecting agents and intercalating dyes	antibiotic efflux	26.06	102.43
	mexP		protein homolog model	resistance-nodulation-cell division (RND) antibiotic efflux pump	macrolide antibiotic, carbapenem, tetracycline antibiotic, acridine dye, diaminopyrimidine antibiotic, phenicol antibiotic, disinfecting agents and intercalating dyes	antibiotic efflux	26.89	99.48
	MexS		protein overexpression model	resistance-nodulation-cell division (RND) antibiotic efflux pump	fluoroquinolone antibiotic, diaminopyrimidine antibiotic, phenicol antibiotic	antibiotic efflux	40.26	96.76
	MexT		protein overexpression model	resistance-nodulation-cell division (RND) antibiotic efflux pump	fluoroquinolone antibiotic, diaminopyrimidine antibiotic, phenicol antibiotic	antibiotic efflux	28.41	95.39
	MexW		protein homolog model	resistance-nodulation-cell division (RND) antibiotic efflux pump	macrolide antibiotic, fluoroquinolone antibiotic, tetracycline antibiotic, acridine dye, phenicol antibiotic, disinfecting agents and intercalating dyes	antibiotic efflux	25	104.32
	msbA		protein homolog model	ATP-binding cassette (ABC) antibiotic efflux pump	nitroimidazole antibiotic	antibiotic efflux	32.22	102.06
	mtrA		protein homolog model	resistance-nodulation-cell division (RND) antibiotic efflux pump	macrolide antibiotic, penam	antibiotic efflux	36.65	100
	Mycobacterium tuberculosis inhA mutations conferring resistance to isoniazid	S94A	protein variant model	isoniazid resistant inhA	isoniazid	antibiotic target alteration	35.64	103.72
	NmcR		protein homolog model	NmcA beta-lactamase	carbapenem, cephalosporin, cephamycin, penam	antibiotic inactivation	31.03	98.31
	novA		protein homolog model	ATP-binding cassette (ABC) antibiotic efflux pump	aminocoumarin antibiotic	antibiotic efflux	34.1	99.51
	OprA		protein homolog model	resistance-nodulation-cell division (RND) antibiotic efflux pump	macrolide antibiotic, fluoroquinolone antibiotic, aminoglycoside antibiotic, carbapenem, tetracycline antibiotic	antibiotic efflux	31.39	101.28
	OprM		protein homolog model	resistance-nodulation-cell division (RND) antibiotic efflux pump	macrolide antibiotic, fluoroquinolone antibiotic, monobactam, aminoglycoside antibiotic, carbapenem, cephalosporin, cephamycin, penam, tetracycline antibiotic, peptide antibiotic, acridine dye, aminocoumarin antibiotic, diaminopyrimidine antibiotic, sulfonamide antibiotic, phenicol antibiotic, penem, disinfecting agents and intercalating dyes	antibiotic efflux	40.2	103.09
	OprZ		protein homolog model	resistance-nodulation-cell division (RND) antibiotic efflux pump	macrolide antibiotic, fluoroquinolone antibiotic, aminoglycoside antibiotic, cephalosporin	antibiotic efflux	30.64	103.67
	ParR		protein homolog model	resistance-nodulation-cell division (RND) antibiotic efflux pump, Outer Membrane Porin (Opr)	macrolide antibiotic, fluoroquinolone antibiotic, monobactam, aminoglycoside antibiotic, carbapenem, cephalosporin, cephamycin, penam, tetracycline antibiotic, acridine dye, phenicol antibiotic, penem, disinfecting agents and intercalating dyes	antibiotic efflux, reduced permeability to antibiotic	40.61	101.7
	Pseudomonas aeruginosa soxR		protein homolog model	ATP-binding cassette (ABC) antibiotic efflux pump, major facilitator superfamily (MFS) antibiotic efflux pump, resistance-nodulation-cell division (RND) antibiotic efflux pump	fluoroquinolone antibiotic, cephalosporin, glycylcycline, penam, tetracycline antibiotic, acridine dye, rifamycin antibiotic, phenicol antibiotic, triclosan, disinfecting agents and intercalating dyes	antibiotic target alteration, antibiotic efflux	56.43	98.72
	qacL		protein homolog model	small multidrug resistance (SMR) antibiotic efflux pump	disinfecting agents and intercalating dyes	antibiotic efflux	53.27	100
	RanA		protein homolog model	ATP-binding cassette (ABC) antibiotic efflux pump	aminoglycoside antibiotic	antibiotic efflux	36.07	102.33
	RanB		protein homolog model	ATP-binding cassette (ABC) antibiotic efflux pump	aminoglycoside antibiotic	antibiotic efflux	28.4	103.16
	smeR		protein homolog model	resistance-nodulation-cell division (RND) antibiotic efflux pump	aminoglycoside antibiotic, cephalosporin, cephamycin, penam	antibiotic efflux	35.06	103.06
	Staphylococcus aureus fusA with mutation conferring resistance to fusidic acid	V90I	protein variant model	antibiotic resistant fusA	fusidic acid	antibiotic target alteration	53.01	100.29
	TaeA		protein homolog model	ATP-binding cassette (ABC) antibiotic efflux pump	pleuromutilin antibiotic	antibiotic efflux	31.06	96.91
	tetB(46)		protein homolog model	ATP-binding cassette (ABC) antibiotic efflux pump	tetracycline antibiotic	antibiotic efflux	28.8	102.25
	TriA		protein homolog model	resistance-nodulation-cell division (RND) antibiotic efflux pump	triclosan	antibiotic efflux	35.21	104.7
	TriC		protein homolog model	resistance-nodulation-cell division (RND) antibiotic efflux pump	triclosan	antibiotic efflux	37.26	99.7
	TriC		protein homolog model	resistance-nodulation-cell division (RND) antibiotic efflux pump	triclosan	antibiotic efflux	52.22	101.58
	vanHB		protein homolog model	vanH, glycopeptide resistance gene cluster	glycopeptide antibiotic	antibiotic target alteration	33.33	100.31
	vanHF		protein homolog model	vanH, glycopeptide resistance gene cluster	glycopeptide antibiotic	antibiotic target alteration	30.56	95.96
Komagataeibacter melomenusus AV436T	abeM		protein homolog model	multidrug and toxic compound extrusion (MATE) transporter	fluoroquinolone antibiotic, acridine dye, triclosan, disinfecting agents and intercalating dyes	antibiotic efflux	28.06	101.12
	Acinetobacter baumannii AbaF		protein homolog model	major facilitator superfamily (MFS) antibiotic efflux pump	fosfomycin	antibiotic efflux	29.36	100.93
	Acinetobacter baumannii AbaQ		protein homolog model	major facilitator superfamily (MFS) antibiotic efflux pump	fluoroquinolone antibiotic	antibiotic efflux	34.71	99.08
	Acinetobacter baumannii parC conferring resistance to fluoroquinolones	D105E	protein variant model	fluoroquinolone resistant parC	fluoroquinolone antibiotic	antibiotic target alteration	38.05	99.86
	adeG		protein homolog model	resistance-nodulation-cell division (RND) antibiotic efflux pump	fluoroquinolone antibiotic, tetracycline antibiotic	antibiotic efflux	25	97.29
	adeL		protein homolog model	resistance-nodulation-cell division (RND) antibiotic efflux pump	fluoroquinolone antibiotic, tetracycline antibiotic	antibiotic efflux	29.66	96.74
	adeN		protein homolog model	resistance-nodulation-cell division (RND) antibiotic efflux pump	macrolide antibiotic, fluoroquinolone antibiotic, lincosamide antibiotic, carbapenem, cephalosporin, tetracycline antibiotic, rifamycin antibiotic, diaminopyrimidine antibiotic, phenicol antibiotic, penem	antibiotic efflux	33.93	100.92
	arlR		protein homolog model	major facilitator superfamily (MFS) antibiotic efflux pump	fluoroquinolone antibiotic, acridine dye, disinfecting agents and intercalating dyes	antibiotic efflux	35.45	101.83
	ArnT		protein homolog model	pmr phosphoethanolamine transferase	peptide antibiotic	antibiotic target alteration	27.33	100.91
	bacA		protein homolog model	undecaprenyl pyrophosphate related proteins	peptide antibiotic	antibiotic target alteration	34.29	102.56
	basS		protein homolog model	pmr phosphoethanolamine transferase	peptide antibiotic	antibiotic target alteration, antibiotic efflux	31.14	97.48
	bcr-1		protein homolog model	major facilitator superfamily (MFS) antibiotic efflux pump	bicyclomycin	antibiotic efflux	30.43	100
	Borreliella burgdorferi murA with mutation conferring resistance to fosfomycin	D116C	protein variant model	antibiotic-resistant murA transferase	fosfomycin	antibiotic target alteration	36.68	98.36
	Clostridioides difficile gyrB conferring resistance to fluoroquinolones	V423F, I139R	protein variant model	fluoroquinolone resistant gyrB	fluoroquinolone antibiotic	antibiotic target alteration	42.27	103.92
	cmlv		protein homolog model	chloramphenicol phosphotransferase	phenicol antibiotic	antibiotic inactivation	34.37	97.02
	cprR		protein homolog model	pmr phosphoethanolamine transferase	peptide antibiotic	antibiotic target alteration, antibiotic efflux	39.46	101.35
	cpxA		protein homolog model	resistance-nodulation-cell division (RND) antibiotic efflux pump	aminoglycoside antibiotic, aminocoumarin antibiotic	antibiotic efflux	32.11	100.44
	emrB		protein homolog model	major facilitator superfamily (MFS) antibiotic efflux pump	fluoroquinolone antibiotic	antibiotic efflux	34.33	102.34
	Enterococcus faecalis cls with mutation conferring resistance to daptomycin	H215R	protein variant model	daptomycin resistant cls	peptide antibiotic	antibiotic target alteration	28.34	98.13
	Escherichia coli EF-Tu mutants conferring resistance to Pulvomycin	R234F	protein variant model	elfamycin resistant EF-Tu	elfamycin antibiotic	antibiotic target alteration	75.89	96.82
	Escherichia coli fabG mutations conferring resistance to triclosan	Y151V	protein variant model	antibiotic resistant fabG	triclosan	antibiotic target alteration	26.94	100.82
	farA		protein homolog model	major facilitator superfamily (MFS) antibiotic efflux pump	antibacterial free fatty acids	antibiotic efflux	36.49	97.92
	MCR-1.10		protein homolog model	MCR phosphoethanolamine transferase	peptide antibiotic	antibiotic target alteration	26.61	96.67
	mdtA		protein homolog model	resistance-nodulation-cell division (RND) antibiotic efflux pump	aminocoumarin antibiotic	antibiotic efflux	25.44	103.13
	mdtB		protein homolog model	resistance-nodulation-cell division (RND) antibiotic efflux pump	aminocoumarin antibiotic	antibiotic efflux	59.16	101.83
	MexA		protein homolog model	resistance-nodulation-cell division (RND) antibiotic efflux pump	macrolide antibiotic, fluoroquinolone antibiotic, monobactam, carbapenem, cephalosporin, cephamycin, penam, tetracycline antibiotic, peptide antibiotic, aminocoumarin antibiotic, diaminopyrimidine antibiotic, sulfonamide antibiotic, phenicol antibiotic, penem	antibiotic efflux	50.4	99.22
	MexB		protein homolog model	resistance-nodulation-cell division (RND) antibiotic efflux pump	macrolide antibiotic, fluoroquinolone antibiotic, monobactam, carbapenem, cephalosporin, cephamycin, penam, tetracycline antibiotic, peptide antibiotic, aminocoumarin antibiotic, diaminopyrimidine antibiotic, sulfonamide antibiotic, phenicol antibiotic, penem	antibiotic efflux	62.79	99.52
	MexH		protein homolog model	resistance-nodulation-cell division (RND) antibiotic efflux pump	fluoroquinolone antibiotic, tetracycline antibiotic, acridine dye, disinfecting agents and intercalating dyes	antibiotic efflux	44.44	96.22
	MexI		protein homolog model	resistance-nodulation-cell division (RND) antibiotic efflux pump	fluoroquinolone antibiotic, tetracycline antibiotic, acridine dye, disinfecting agents and intercalating dyes	antibiotic efflux	60.61	99.22
	MexK		protein homolog model	resistance-nodulation-cell division (RND) antibiotic efflux pump	macrolide antibiotic, tetracycline antibiotic, triclosan	antibiotic efflux	41	99.61
	MexL		protein homolog model	resistance-nodulation-cell division (RND) antibiotic efflux pump	macrolide antibiotic, tetracycline antibiotic, triclosan	antibiotic efflux	30.65	102.36
	mexP		protein homolog model	resistance-nodulation-cell division (RND) antibiotic efflux pump	macrolide antibiotic, carbapenem, tetracycline antibiotic, acridine dye, diaminopyrimidine antibiotic, phenicol antibiotic, disinfecting agents and intercalating dyes	antibiotic efflux	27.68	99.48
	mexQ		protein homolog model	resistance-nodulation-cell division (RND) antibiotic efflux pump	macrolide antibiotic, carbapenem, tetracycline antibiotic, acridine dye, diaminopyrimidine antibiotic, phenicol antibiotic, disinfecting agents and intercalating dyes	antibiotic efflux	25.48	97.25
	MexS		protein overexpression model	resistance-nodulation-cell division (RND) antibiotic efflux pump	fluoroquinolone antibiotic, diaminopyrimidine antibiotic, phenicol antibiotic	antibiotic efflux	29.46	95.28
	msbA		protein homolog model	ATP-binding cassette (ABC) antibiotic efflux pump	nitroimidazole antibiotic	antibiotic efflux	33.04	97.94
	mtrA		protein homolog model	resistance-nodulation-cell division (RND) antibiotic efflux pump	macrolide antibiotic, penam	antibiotic efflux	40.19	96.93
	Mycobacterium tuberculosis inhA mutations conferring resistance to isoniazid	S94A	protein variant model	isoniazid resistant inhA	isoniazid	antibiotic target alteration	35.64	103.72
	Mycobacterium tuberculosis tlyA mutations conferring resistance to aminoglycosides	P183L, F185L	protein variant model	Antibiotic resistant tlyA	aminoglycoside antibiotic	antibiotic target alteration	28.67	95.9
	NmcR		protein homolog model	NmcA beta-lactamase	carbapenem, cephalosporin, cephamycin, penam	antibiotic inactivation	32.14	98.98
	novA		protein homolog model	ATP-binding cassette (ABC) antibiotic efflux pump	aminocoumarin antibiotic	antibiotic efflux	34.11	98.7
	OmpA		protein homolog model	General Bacterial Porin with reduced permeability to beta-lactams	monobactam, carbapenem, cephalosporin, cephamycin, penam, penem	reduced permeability to antibiotic	26.03	95.72
	OpmB		protein homolog model	resistance-nodulation-cell division (RND) antibiotic efflux pump	macrolide antibiotic, monobactam, tetracycline antibiotic, aminocoumarin antibiotic	antibiotic efflux	42.02	104.02
	OprM		protein homolog model	resistance-nodulation-cell division (RND) antibiotic efflux pump	macrolide antibiotic, fluoroquinolone antibiotic, monobactam, aminoglycoside antibiotic, carbapenem, cephalosporin, cephamycin, penam, tetracycline antibiotic, peptide antibiotic, acridine dye, aminocoumarin antibiotic, diaminopyrimidine antibiotic, sulfonamide antibiotic, phenicol antibiotic, penem, disinfecting agents and intercalating dyes	antibiotic efflux	39.96	102.68
	OprN		protein homolog model	resistance-nodulation-cell division (RND) antibiotic efflux pump	fluoroquinolone antibiotic, diaminopyrimidine antibiotic, phenicol antibiotic	antibiotic efflux	28.18	101.48
	OprZ		protein homolog model	resistance-nodulation-cell division (RND) antibiotic efflux pump	macrolide antibiotic, fluoroquinolone antibiotic, aminoglycoside antibiotic, cephalosporin	antibiotic efflux	31.93	102.16
	ParR		protein homolog model	resistance-nodulation-cell division (RND) antibiotic efflux pump, Outer Membrane Porin (Opr)	macrolide antibiotic, fluoroquinolone antibiotic, monobactam, aminoglycoside antibiotic, carbapenem, cephalosporin, cephamycin, penam, tetracycline antibiotic, acridine dye, phenicol antibiotic, penem, disinfecting agents and intercalating dyes	antibiotic efflux, reduced permeability to antibiotic	41.92	101.7
	patB		protein homolog model	ATP-binding cassette (ABC) antibiotic efflux pump	fluoroquinolone antibiotic	antibiotic efflux	25.89	95.24
	PmrF		protein homolog model	pmr phosphoethanolamine transferase	peptide antibiotic	antibiotic target alteration	28.75	100
	qacE		protein homolog model	major facilitator superfamily (MFS) antibiotic efflux pump	disinfecting agents and intercalating dyes	antibiotic efflux	53.27	100
	RanA		protein homolog model	ATP-binding cassette (ABC) antibiotic efflux pump	aminoglycoside antibiotic	antibiotic efflux	36.48	102.33
	RanB		protein homolog model	ATP-binding cassette (ABC) antibiotic efflux pump	aminoglycoside antibiotic	antibiotic efflux	28.8	103.16
	Rhodococcus fascians cmr		protein homolog model	major facilitator superfamily (MFS) antibiotic efflux pump	phenicol antibiotic	antibiotic efflux	29.2	101.79
	smeR		protein homolog model	resistance-nodulation-cell division (RND) antibiotic efflux pump	aminoglycoside antibiotic, cephalosporin, cephamycin, penam	antibiotic efflux	35.06	103.06
	Staphylococcus aureus fusA with mutation conferring resistance to fusidic acid	V90I	protein variant model	antibiotic resistant fusA	fusidic acid	antibiotic target alteration	52.15	100.29
	TaeA		protein homolog model	ATP-binding cassette (ABC) antibiotic efflux pump	pleuromutilin antibiotic	antibiotic efflux	31.53	97.38
	tcr3		protein homolog model	major facilitator superfamily (MFS) antibiotic efflux pump	tetracycline antibiotic	antibiotic efflux	26.01	96.29
	tet(W/N/W)		protein homolog model	tetracycline-resistant ribosomal protection protein	tetracycline antibiotic	antibiotic target protection	32.74	98.28
	tetA(60)		protein homolog model	ATP-binding cassette (ABC) antibiotic efflux pump	tetracycline antibiotic	antibiotic efflux	25.97	97.58
	tetB(46)		protein homolog model	ATP-binding cassette (ABC) antibiotic efflux pump	tetracycline antibiotic	antibiotic efflux	31.58	101.56
	tsnR		protein homolog model	non-erm 23S ribosomal RNA methyltransferase (A1067)	peptide antibiotic	antibiotic target alteration	31.61	102.22
	vanHA		protein homolog model	vanH, glycopeptide resistance gene cluster	glycopeptide antibiotic	antibiotic target alteration	32.68	100.62
	vanHB		protein homolog model	vanH, glycopeptide resistance gene cluster	glycopeptide antibiotic	antibiotic target alteration	32.03	95.67
Komagataeibacter nataicola LMG 1536T	abeM		protein homolog model	multidrug and toxic compound extrusion (MATE) transporter	fluoroquinolone antibiotic, acridine dye, triclosan, disinfecting agents and intercalating dyes	antibiotic efflux	27.8	101.12
	Acinetobacter baumannii AbaF		protein homolog model	major facilitator superfamily (MFS) antibiotic efflux pump	fosfomycin	antibiotic efflux	35.32	97.67
	Acinetobacter baumannii AbaQ		protein homolog model	major facilitator superfamily (MFS) antibiotic efflux pump	fluoroquinolone antibiotic	antibiotic efflux	32.28	98.16
	Acinetobacter baumannii parC conferring resistance to fluoroquinolones	D105E	protein variant model	fluoroquinolone resistant parC	fluoroquinolone antibiotic	antibiotic target alteration	38.3	99.86
	adeG		protein homolog model	resistance-nodulation-cell division (RND) antibiotic efflux pump	fluoroquinolone antibiotic, tetracycline antibiotic	antibiotic efflux	25.48	97.29
	adeL		protein homolog model	resistance-nodulation-cell division (RND) antibiotic efflux pump	fluoroquinolone antibiotic, tetracycline antibiotic	antibiotic efflux	30.24	102.67
	arlR		protein homolog model	major facilitator superfamily (MFS) antibiotic efflux pump	fluoroquinolone antibiotic, acridine dye, disinfecting agents and intercalating dyes	antibiotic efflux	35.45	101.83
	ArnT		protein homolog model	pmr phosphoethanolamine transferase	peptide antibiotic	antibiotic target alteration	27.42	100.91
	bacA		protein homolog model	undecaprenyl pyrophosphate related proteins	peptide antibiotic	antibiotic target alteration	34.94	102.56
	bcr-1		protein homolog model	major facilitator superfamily (MFS) antibiotic efflux pump	bicyclomycin	antibiotic efflux	31.27	102.49
	cprR		protein homolog model	pmr phosphoethanolamine transferase	peptide antibiotic	antibiotic target alteration, antibiotic efflux	39.46	101.35
	cpxA		protein homolog model	resistance-nodulation-cell division (RND) antibiotic efflux pump	aminoglycoside antibiotic, aminocoumarin antibiotic	antibiotic efflux	31.08	101.75
	emrB		protein homolog model	major facilitator superfamily (MFS) antibiotic efflux pump	fluoroquinolone antibiotic	antibiotic efflux	30.39	99.22
	Enterococcus faecalis cls with mutation conferring resistance to daptomycin	H215R	protein variant model	daptomycin resistant cls	peptide antibiotic	antibiotic target alteration	27.65	98.13
	Escherichia coli ampH beta-lactamase		protein homolog model	ampC-type beta-lactamase	cephalosporin, penam	antibiotic inactivation	26.94	101.04
	Escherichia coli EF-Tu mutants conferring resistance to Pulvomycin	R234F	protein variant model	elfamycin resistant EF-Tu	elfamycin antibiotic	antibiotic target alteration	75.63	96.82
	Escherichia coli fabG mutations conferring resistance to triclosan	Y151V	protein variant model	antibiotic resistant fabG	triclosan	antibiotic target alteration	26.42	100.82
	Escherichia coli fabI mutations conferring resistance to isoniazid and triclosan	G93V	protein variant model	antibiotic resistant fabI	isoniazid, triclosan	antibiotic target alteration	25.1	96.56
	Escherichia coli fabI mutations conferring resistance to isoniazid and triclosan	G93A, F203A	protein variant model	antibiotic resistant fabI	isoniazid, triclosan	antibiotic target alteration	26.36	98.09
	hp1181		protein homolog model	major facilitator superfamily (MFS) antibiotic efflux pump	fluoroquinolone antibiotic, tetracycline antibiotic, nitroimidazole antibiotic	antibiotic efflux	27.59	102.71
	macB		protein homolog model	ATP-binding cassette (ABC) antibiotic efflux pump	macrolide antibiotic	antibiotic efflux	32.16	96.12
	MCR-1.10		protein homolog model	MCR phosphoethanolamine transferase	peptide antibiotic	antibiotic target alteration	27.57	101.85
	mdtA		protein homolog model	resistance-nodulation-cell division (RND) antibiotic efflux pump	aminocoumarin antibiotic	antibiotic efflux	46.47	97.59
	mdtA		protein homolog model	resistance-nodulation-cell division (RND) antibiotic efflux pump	aminocoumarin antibiotic	antibiotic efflux	25.15	103.37
	mdtB		protein homolog model	resistance-nodulation-cell division (RND) antibiotic efflux pump	aminocoumarin antibiotic	antibiotic efflux	59.44	101.73
	MexA		protein homolog model	resistance-nodulation-cell division (RND) antibiotic efflux pump	macrolide antibiotic, fluoroquinolone antibiotic, monobactam, carbapenem, cephalosporin, cephamycin, penam, tetracycline antibiotic, peptide antibiotic, aminocoumarin antibiotic, diaminopyrimidine antibiotic, sulfonamide antibiotic, phenicol antibiotic, penem	antibiotic efflux	51.19	99.22
	MexB		protein homolog model	resistance-nodulation-cell division (RND) antibiotic efflux pump	macrolide antibiotic, fluoroquinolone antibiotic, monobactam, carbapenem, cephalosporin, cephamycin, penam, tetracycline antibiotic, peptide antibiotic, aminocoumarin antibiotic, diaminopyrimidine antibiotic, sulfonamide antibiotic, phenicol antibiotic, penem	antibiotic efflux	62.4	99.52
	mexP		protein homolog model	resistance-nodulation-cell division (RND) antibiotic efflux pump	macrolide antibiotic, carbapenem, tetracycline antibiotic, acridine dye, diaminopyrimidine antibiotic, phenicol antibiotic, disinfecting agents and intercalating dyes	antibiotic efflux	27.42	99.48
	MexS		protein overexpression model	resistance-nodulation-cell division (RND) antibiotic efflux pump	fluoroquinolone antibiotic, diaminopyrimidine antibiotic, phenicol antibiotic	antibiotic efflux	29.22	98.82
	MexW		protein homolog model	resistance-nodulation-cell division (RND) antibiotic efflux pump	macrolide antibiotic, fluoroquinolone antibiotic, tetracycline antibiotic, acridine dye, phenicol antibiotic, disinfecting agents and intercalating dyes	antibiotic efflux	24.83	104.42
	msbA		protein homolog model	ATP-binding cassette (ABC) antibiotic efflux pump	nitroimidazole antibiotic	antibiotic efflux	33.22	97.94
	mtrA		protein homolog model	resistance-nodulation-cell division (RND) antibiotic efflux pump	macrolide antibiotic, penam	antibiotic efflux	36.65	100
	Mycobacterium tuberculosis inhA mutations conferring resistance to isoniazid	S94A	protein variant model	isoniazid resistant inhA	isoniazid	antibiotic target alteration	35.15	103.72
	Mycobacterium tuberculosis tlyA mutations conferring resistance to aminoglycosides	P183L, F185L	protein variant model	Antibiotic resistant tlyA	aminoglycoside antibiotic	antibiotic target alteration	28.67	95.15
	nalC		protein overexpression model	resistance-nodulation-cell division (RND) antibiotic efflux pump	macrolide antibiotic, fluoroquinolone antibiotic, monobactam, carbapenem, cephalosporin, cephamycin, penam, tetracycline antibiotic, peptide antibiotic, aminocoumarin antibiotic, diaminopyrimidine antibiotic, sulfonamide antibiotic, phenicol antibiotic, penem	antibiotic efflux	31.62	102.35
	NmcR		protein homolog model	NmcA beta-lactamase	carbapenem, cephalosporin, cephamycin, penam	antibiotic inactivation	29.6	101.36
	novA		protein homolog model	ATP-binding cassette (ABC) antibiotic efflux pump	aminocoumarin antibiotic	antibiotic efflux	34.28	98.7
	OpmB		protein homolog model	resistance-nodulation-cell division (RND) antibiotic efflux pump	macrolide antibiotic, monobactam, tetracycline antibiotic, aminocoumarin antibiotic	antibiotic efflux	42.68	102.21
	OprM		protein homolog model	resistance-nodulation-cell division (RND) antibiotic efflux pump	macrolide antibiotic, fluoroquinolone antibiotic, monobactam, aminoglycoside antibiotic, carbapenem, cephalosporin, cephamycin, penam, tetracycline antibiotic, peptide antibiotic, acridine dye, aminocoumarin antibiotic, diaminopyrimidine antibiotic, sulfonamide antibiotic, phenicol antibiotic, penem, disinfecting agents and intercalating dyes	antibiotic efflux	39.96	102.68
	OprN		protein homolog model	resistance-nodulation-cell division (RND) antibiotic efflux pump	fluoroquinolone antibiotic, diaminopyrimidine antibiotic, phenicol antibiotic	antibiotic efflux	27.21	101.48
	ParR		protein homolog model	resistance-nodulation-cell division (RND) antibiotic efflux pump, Outer Membrane Porin (Opr)	macrolide antibiotic, fluoroquinolone antibiotic, monobactam, aminoglycoside antibiotic, carbapenem, cephalosporin, cephamycin, penam, tetracycline antibiotic, acridine dye, phenicol antibiotic, penem, disinfecting agents and intercalating dyes	antibiotic efflux, reduced permeability to antibiotic	41.92	101.7
	PmrF		protein homolog model	pmr phosphoethanolamine transferase	peptide antibiotic	antibiotic target alteration	31.19	99.69
	qacE		protein homolog model	major facilitator superfamily (MFS) antibiotic efflux pump	disinfecting agents and intercalating dyes	antibiotic efflux	55.14	100
	RanA		protein homolog model	ATP-binding cassette (ABC) antibiotic efflux pump	aminoglycoside antibiotic	antibiotic efflux	37.3	102.33
	RanB		protein homolog model	ATP-binding cassette (ABC) antibiotic efflux pump	aminoglycoside antibiotic	antibiotic efflux	28.4	103.16
	Rhodococcus fascians cmr		protein homolog model	major facilitator superfamily (MFS) antibiotic efflux pump	phenicol antibiotic	antibiotic efflux	29.75	101.79
	sdiA		protein homolog model	resistance-nodulation-cell division (RND) antibiotic efflux pump	fluoroquinolone antibiotic, cephalosporin, glycylcycline, penam, tetracycline antibiotic, rifamycin antibiotic, phenicol antibiotic, triclosan	antibiotic efflux	30.94	98.33
	smeR		protein homolog model	resistance-nodulation-cell division (RND) antibiotic efflux pump	aminoglycoside antibiotic, cephalosporin, cephamycin, penam	antibiotic efflux	35.93	103.06
	smeS		protein homolog model	resistance-nodulation-cell division (RND) antibiotic efflux pump	aminoglycoside antibiotic, cephalosporin, cephamycin, penam	antibiotic efflux	30.11	99.57
	Staphylococcus aureus fusA with mutation conferring resistance to fusidic acid	V90I	protein variant model	antibiotic resistant fusA	fusidic acid	antibiotic target alteration	52.29	100.29
	TaeA		protein homolog model	ATP-binding cassette (ABC) antibiotic efflux pump	pleuromutilin antibiotic	antibiotic efflux	31.38	96.91
	tcr3		protein homolog model	major facilitator superfamily (MFS) antibiotic efflux pump	tetracycline antibiotic	antibiotic efflux	25.95	96.29
	tetA(46)		protein homolog model	ATP-binding cassette (ABC) antibiotic efflux pump	tetracycline antibiotic	antibiotic efflux	27.27	98.43
	tetR		protein overexpression model	major facilitator superfamily (MFS) antibiotic efflux pump	tetracycline antibiotic	antibiotic target alteration, antibiotic efflux	32.37	98.56
	vanHA		protein homolog model	vanH, glycopeptide resistance gene cluster	glycopeptide antibiotic	antibiotic target alteration	30.77	97.83
	vanHB		protein homolog model	vanH, glycopeptide resistance gene cluster	glycopeptide antibiotic	antibiotic target alteration	33.74	100.31
Komagataeibacter pomaceti T5K1T	abeS		protein homolog model	small multidrug resistance (SMR) antibiotic efflux pump	macrolide antibiotic, aminocoumarin antibiotic	antibiotic efflux	56.73	100.92
	Acinetobacter baumannii AbaF		protein homolog model	major facilitator superfamily (MFS) antibiotic efflux pump	fosfomycin	antibiotic efflux	29.95	101.86
	Acinetobacter baumannii parC conferring resistance to fluoroquinolones	D105E	protein variant model	fluoroquinolone resistant parC	fluoroquinolone antibiotic	antibiotic target alteration	38.51	100.14
	adeL		protein homolog model	resistance-nodulation-cell division (RND) antibiotic efflux pump	fluoroquinolone antibiotic, tetracycline antibiotic	antibiotic efflux	27.97	97.33
	arlR		protein homolog model	major facilitator superfamily (MFS) antibiotic efflux pump	fluoroquinolone antibiotic, acridine dye, disinfecting agents and intercalating dyes	antibiotic efflux	37.73	101.83
	ArnT		protein homolog model	pmr phosphoethanolamine transferase	peptide antibiotic	antibiotic target alteration	27.65	100
	bacA		protein homolog model	undecaprenyl pyrophosphate related proteins	peptide antibiotic	antibiotic target alteration	32.59	102.56
	baeS		protein homolog model	resistance-nodulation-cell division (RND) antibiotic efflux pump	aminoglycoside antibiotic, aminocoumarin antibiotic	antibiotic efflux	28.22	95.07
	CGA-1		protein homolog model	CGA beta-lactamase	penam	antibiotic inactivation	27.19	104.79
	cmlv		protein homolog model	chloramphenicol phosphotransferase	phenicol antibiotic	antibiotic inactivation	25.95	96.79
	cprR		protein homolog model	pmr phosphoethanolamine transferase	peptide antibiotic	antibiotic target alteration, antibiotic efflux	41.26	101.35
	cpxA		protein homolog model	resistance-nodulation-cell division (RND) antibiotic efflux pump	aminoglycoside antibiotic, aminocoumarin antibiotic	antibiotic efflux	30.63	100.88
	DHT2-1		protein homolog model	DHT2 beta-lactamase	carbapenem	antibiotic inactivation	27.37	101.66
	Enterobacter cloacae acrA		protein homolog model	resistance-nodulation-cell division (RND) antibiotic efflux pump	fluoroquinolone antibiotic, cephalosporin, glycylcycline, penam, tetracycline antibiotic, rifamycin antibiotic, phenicol antibiotic, triclosan	antibiotic efflux	52.14	99.5
	Enterococcus faecalis cls with mutation conferring resistance to daptomycin	H215R	protein variant model	daptomycin resistant cls	peptide antibiotic	antibiotic target alteration	28.21	98.13
	eptB		protein homolog model	pmr phosphoethanolamine transferase	peptide antibiotic	antibiotic target alteration	27.62	95.12
	Escherichia coli acrR with mutation conferring multidrug antibiotic resistance		protein overexpression model	resistance-nodulation-cell division (RND) antibiotic efflux pump	fluoroquinolone antibiotic, cephalosporin, glycylcycline, penam, tetracycline antibiotic, rifamycin antibiotic, phenicol antibiotic, triclosan	antibiotic target alteration, antibiotic efflux	41.07	100
	Escherichia coli ampH beta-lactamase		protein homolog model	ampC-type beta-lactamase	cephalosporin, penam	antibiotic inactivation	27.32	101.04
	Escherichia coli EF-Tu mutants conferring resistance to Pulvomycin	R234F	protein variant model	elfamycin resistant EF-Tu	elfamycin antibiotic	antibiotic target alteration	75.38	96.82
	farA		protein homolog model	major facilitator superfamily (MFS) antibiotic efflux pump	antibacterial free fatty acids	antibiotic efflux	36.03	96.61
	Klebsiella pneumoniae KpnH		protein homolog model	major facilitator superfamily (MFS) antibiotic efflux pump	macrolide antibiotic, fluoroquinolone antibiotic, aminoglycoside antibiotic, carbapenem, cephalosporin, penam, peptide antibiotic, penem	antibiotic efflux	35.81	102.34
	mdtB		protein homolog model	resistance-nodulation-cell division (RND) antibiotic efflux pump	aminocoumarin antibiotic	antibiotic efflux	59.58	101.73
	mecB		protein homolog model	methicillin resistant PBP2	penam	antibiotic target replacement	25.86	95.1
	MexB		protein homolog model	resistance-nodulation-cell division (RND) antibiotic efflux pump	macrolide antibiotic, fluoroquinolone antibiotic, monobactam, carbapenem, cephalosporin, cephamycin, penam, tetracycline antibiotic, peptide antibiotic, aminocoumarin antibiotic, diaminopyrimidine antibiotic, sulfonamide antibiotic, phenicol antibiotic, penem	antibiotic efflux	61.83	100.48
	MexI		protein homolog model	resistance-nodulation-cell division (RND) antibiotic efflux pump	fluoroquinolone antibiotic, tetracycline antibiotic, acridine dye, disinfecting agents and intercalating dyes	antibiotic efflux	26.1	102.33
	MexL		protein homolog model	resistance-nodulation-cell division (RND) antibiotic efflux pump	macrolide antibiotic, tetracycline antibiotic, triclosan	antibiotic efflux	46.15	95.75
	mexN		protein homolog model	resistance-nodulation-cell division (RND) antibiotic efflux pump	phenicol antibiotic	antibiotic efflux	25.22	98.75
	mexP		protein homolog model	resistance-nodulation-cell division (RND) antibiotic efflux pump	macrolide antibiotic, carbapenem, tetracycline antibiotic, acridine dye, diaminopyrimidine antibiotic, phenicol antibiotic, disinfecting agents and intercalating dyes	antibiotic efflux	27.32	100.26
	MexR		protein overexpression model	resistance-nodulation-cell division (RND) antibiotic efflux pump	macrolide antibiotic, fluoroquinolone antibiotic, monobactam, carbapenem, cephalosporin, cephamycin, penam, tetracycline antibiotic, peptide antibiotic, aminocoumarin antibiotic, diaminopyrimidine antibiotic, sulfonamide antibiotic, phenicol antibiotic, penem	antibiotic target alteration, antibiotic efflux	37.25	104.76
	MexS		protein overexpression model	resistance-nodulation-cell division (RND) antibiotic efflux pump	fluoroquinolone antibiotic, diaminopyrimidine antibiotic, phenicol antibiotic	antibiotic efflux	31.3	98.82
	MexW		protein homolog model	resistance-nodulation-cell division (RND) antibiotic efflux pump	macrolide antibiotic, fluoroquinolone antibiotic, tetracycline antibiotic, acridine dye, phenicol antibiotic, disinfecting agents and intercalating dyes	antibiotic efflux	26	104.13
	MexZ		protein overexpression model	resistance-nodulation-cell division (RND) antibiotic efflux pump	macrolide antibiotic, fluoroquinolone antibiotic, aminoglycoside antibiotic, carbapenem, cephalosporin, cephamycin, penam, tetracycline antibiotic, acridine dye, phenicol antibiotic, disinfecting agents and intercalating dyes	antibiotic efflux	31.19	102.38
	msbA		protein homolog model	ATP-binding cassette (ABC) antibiotic efflux pump	nitroimidazole antibiotic	antibiotic efflux	34.43	102.75
	mtrA		protein homolog model	resistance-nodulation-cell division (RND) antibiotic efflux pump	macrolide antibiotic, penam	antibiotic efflux	37	104.39
	Mycobacterium tuberculosis inhA mutations conferring resistance to isoniazid	S94A	protein variant model	isoniazid resistant inhA	isoniazid	antibiotic target alteration	33.33	95.54
	NmcR		protein homolog model	NmcA beta-lactamase	carbapenem, cephalosporin, cephamycin, penam	antibiotic inactivation	31.45	104.07
	novA		protein homolog model	ATP-binding cassette (ABC) antibiotic efflux pump	aminocoumarin antibiotic	antibiotic efflux	34.85	98.21
	OmpA		protein homolog model	General Bacterial Porin with reduced permeability to beta-lactams	monobactam, carbapenem, cephalosporin, cephamycin, penam, penem	reduced permeability to antibiotic	25.66	97.59
	opcM		protein homolog model	resistance-nodulation-cell division (RND) antibiotic efflux pump	fluoroquinolone antibiotic, aminoglycoside antibiotic	antibiotic efflux	30.37	95.51
	OpmB		protein homolog model	resistance-nodulation-cell division (RND) antibiotic efflux pump	macrolide antibiotic, monobactam, tetracycline antibiotic, aminocoumarin antibiotic	antibiotic efflux	34.03	104.02
	OprM		protein homolog model	resistance-nodulation-cell division (RND) antibiotic efflux pump	macrolide antibiotic, fluoroquinolone antibiotic, monobactam, aminoglycoside antibiotic, carbapenem, cephalosporin, cephamycin, penam, tetracycline antibiotic, peptide antibiotic, acridine dye, aminocoumarin antibiotic, diaminopyrimidine antibiotic, sulfonamide antibiotic, phenicol antibiotic, penem, disinfecting agents and intercalating dyes	antibiotic efflux	40.79	102.89
	ParR		protein homolog model	resistance-nodulation-cell division (RND) antibiotic efflux pump, Outer Membrane Porin (Opr)	macrolide antibiotic, fluoroquinolone antibiotic, monobactam, aminoglycoside antibiotic, carbapenem, cephalosporin, cephamycin, penam, tetracycline antibiotic, acridine dye, phenicol antibiotic, penem, disinfecting agents and intercalating dyes	antibiotic efflux, reduced permeability to antibiotic	42.67	101.7
	ParS		protein homolog model	resistance-nodulation-cell division (RND) antibiotic efflux pump, Outer Membrane Porin (Opr)	macrolide antibiotic, fluoroquinolone antibiotic, monobactam, aminoglycoside antibiotic, carbapenem, cephalosporin, cephamycin, penam, tetracycline antibiotic, acridine dye, phenicol antibiotic, penem, disinfecting agents and intercalating dyes	antibiotic efflux, reduced permeability to antibiotic	30.66	99.3
	QepA2		protein homolog model	major facilitator superfamily (MFS) antibiotic efflux pump	fluoroquinolone antibiotic	antibiotic efflux	35.46	98.63
	RanA		protein homolog model	ATP-binding cassette (ABC) antibiotic efflux pump	aminoglycoside antibiotic	antibiotic efflux	37.04	101.94
	RanB		protein homolog model	ATP-binding cassette (ABC) antibiotic efflux pump	aminoglycoside antibiotic	antibiotic efflux	29.88	103.95
	rosB		protein homolog model	major facilitator superfamily (MFS) antibiotic efflux pump	peptide antibiotic	antibiotic efflux	48.63	100.36
	smeS		protein homolog model	resistance-nodulation-cell division (RND) antibiotic efflux pump	aminoglycoside antibiotic, cephalosporin, cephamycin, penam	antibiotic efflux	30.28	102.36
	Staphylococcus aureus fusA with mutation conferring resistance to fusidic acid	V90I	protein variant model	antibiotic resistant fusA	fusidic acid	antibiotic target alteration	52.87	100.29
	Staphylococcus aureus murA with mutation conferring resistance to fosfomycin	G257D	protein variant model	antibiotic-resistant murA transferase	fosfomycin	antibiotic target alteration	53.94	99.76
	TaeA		protein homolog model	ATP-binding cassette (ABC) antibiotic efflux pump	pleuromutilin antibiotic	antibiotic efflux	31.19	97.22
	tcr3		protein homolog model	major facilitator superfamily (MFS) antibiotic efflux pump	tetracycline antibiotic	antibiotic efflux	28.89	97.46
	tet(V)		protein homolog model	major facilitator superfamily (MFS) antibiotic efflux pump	tetracycline antibiotic	antibiotic efflux	28.57	99.28
	TriC		protein homolog model	resistance-nodulation-cell division (RND) antibiotic efflux pump	triclosan	antibiotic efflux	52.62	101.58
	vanHA		protein homolog model	vanH, glycopeptide resistance gene cluster	glycopeptide antibiotic	antibiotic target alteration	27.53	95.96
	vanHB		protein homolog model	vanH, glycopeptide resistance gene cluster	glycopeptide antibiotic	antibiotic target alteration	32.73	96.9
	vanHM		protein homolog model	vanH, glycopeptide resistance gene cluster	glycopeptide antibiotic	antibiotic target alteration	35.2	99.39
Komagataeibacter rhaeticus LMG 22126T	abeM		protein homolog model	multidrug and toxic compound extrusion (MATE) transporter	fluoroquinolone antibiotic, acridine dye, triclosan, disinfecting agents and intercalating dyes	antibiotic efflux	27.83	96.21
	Acinetobacter baumannii AbaF		protein homolog model	major facilitator superfamily (MFS) antibiotic efflux pump	fosfomycin	antibiotic efflux	28.67	102.8
	Acinetobacter baumannii AbaQ		protein homolog model	major facilitator superfamily (MFS) antibiotic efflux pump	fluoroquinolone antibiotic	antibiotic efflux	28.5	96.08
	Acinetobacter baumannii parC conferring resistance to fluoroquinolones	D105E	protein variant model	fluoroquinolone resistant parC	fluoroquinolone antibiotic	antibiotic target alteration	39.15	99.86
	AcrS		protein homolog model	resistance-nodulation-cell division (RND) antibiotic efflux pump	fluoroquinolone antibiotic, cephalosporin, glycylcycline, cephamycin, penam, tetracycline antibiotic, rifamycin antibiotic, phenicol antibiotic, triclosan	antibiotic efflux	26.99	103.18
	adeL		protein homolog model	resistance-nodulation-cell division (RND) antibiotic efflux pump	fluoroquinolone antibiotic, tetracycline antibiotic	antibiotic efflux	37.54	96.44
	adeN		protein homolog model	resistance-nodulation-cell division (RND) antibiotic efflux pump	macrolide antibiotic, fluoroquinolone antibiotic, lincosamide antibiotic, carbapenem, cephalosporin, tetracycline antibiotic, rifamycin antibiotic, diaminopyrimidine antibiotic, phenicol antibiotic, penem	antibiotic efflux	27.22	100.92
	ArnT		protein homolog model	pmr phosphoethanolamine transferase	peptide antibiotic	antibiotic target alteration	28.3	100.73
	bacA		protein homolog model	undecaprenyl pyrophosphate related proteins	peptide antibiotic	antibiotic target alteration	34.96	102.56
	bcr-1		protein homolog model	major facilitator superfamily (MFS) antibiotic efflux pump	bicyclomycin	antibiotic efflux	32.73	102.49
	Borreliella burgdorferi murA with mutation conferring resistance to fosfomycin	D116C	protein variant model	antibiotic-resistant murA transferase	fosfomycin	antibiotic target alteration	36.92	98.36
	cmrA		protein homolog model	major facilitator superfamily (MFS) antibiotic efflux pump	phenicol antibiotic	antibiotic efflux	28.84	103.84
	cmx		protein homolog model	major facilitator superfamily (MFS) antibiotic efflux pump	phenicol antibiotic	antibiotic efflux	27.56	102.05
	cprR		protein homolog model	pmr phosphoethanolamine transferase	peptide antibiotic	antibiotic target alteration, antibiotic efflux	39.91	101.35
	cpxA		protein homolog model	resistance-nodulation-cell division (RND) antibiotic efflux pump	aminoglycoside antibiotic, aminocoumarin antibiotic	antibiotic efflux	31.65	100.66
	DHT2-1		protein homolog model	DHT2 beta-lactamase	carbapenem	antibiotic inactivation	26.32	101.66
	efrA		protein homolog model	ATP-binding cassette (ABC) antibiotic efflux pump	macrolide antibiotic, fluoroquinolone antibiotic, rifamycin antibiotic	antibiotic efflux	33.77	98.26
	Enterobacter cloacae acrA		protein homolog model	resistance-nodulation-cell division (RND) antibiotic efflux pump	fluoroquinolone antibiotic, cephalosporin, glycylcycline, penam, tetracycline antibiotic, rifamycin antibiotic, phenicol antibiotic, triclosan	antibiotic efflux	47.59	95.97
	Enterococcus faecium cls conferring resistance to daptomycin	H215R	protein variant model	daptomycin resistant cls	peptide antibiotic	antibiotic target alteration	27.07	99.59
	Erm(36)		protein homolog model	Erm 23S ribosomal RNA methyltransferase	macrolide antibiotic, lincosamide antibiotic, streptogramin antibiotic	antibiotic target alteration	30.62	100
	Escherichia coli ampH beta-lactamase		protein homolog model	ampC-type beta-lactamase	cephalosporin, penam	antibiotic inactivation	27.03	101.3
	Escherichia coli EF-Tu mutants conferring resistance to Pulvomycin	R234F	protein variant model	elfamycin resistant EF-Tu	elfamycin antibiotic	antibiotic target alteration	75.63	96.82
	Escherichia coli fabG mutations conferring resistance to triclosan	Y151V	protein variant model	antibiotic resistant fabG	triclosan	antibiotic target alteration	27.08	102.05
	Escherichia coli fabI mutations conferring resistance to isoniazid and triclosan	G93S	protein variant model	antibiotic resistant fabI	isoniazid, triclosan	antibiotic target alteration	27.42	99.62
	farA		protein homolog model	major facilitator superfamily (MFS) antibiotic efflux pump	antibacterial free fatty acids	antibiotic efflux	33.71	95.83
	farB		protein homolog model	major facilitator superfamily (MFS) antibiotic efflux pump	antibacterial free fatty acids	antibiotic efflux	28.32	97.83
	Klebsiella pneumoniae KpnH		protein homolog model	major facilitator superfamily (MFS) antibiotic efflux pump	macrolide antibiotic, fluoroquinolone antibiotic, aminoglycoside antibiotic, carbapenem, cephalosporin, penam, peptide antibiotic, penem	antibiotic efflux	34.33	102.34
	mdtA		protein homolog model	resistance-nodulation-cell division (RND) antibiotic efflux pump	aminocoumarin antibiotic	antibiotic efflux	46.57	99.28
	mdtB		protein homolog model	resistance-nodulation-cell division (RND) antibiotic efflux pump	aminocoumarin antibiotic	antibiotic efflux	59.44	101.73
	MexB		protein homolog model	resistance-nodulation-cell division (RND) antibiotic efflux pump	macrolide antibiotic, fluoroquinolone antibiotic, monobactam, carbapenem, cephalosporin, cephamycin, penam, tetracycline antibiotic, peptide antibiotic, aminocoumarin antibiotic, diaminopyrimidine antibiotic, sulfonamide antibiotic, phenicol antibiotic, penem	antibiotic efflux	61.74	99.52
	MexL		protein homolog model	resistance-nodulation-cell division (RND) antibiotic efflux pump	macrolide antibiotic, tetracycline antibiotic, triclosan	antibiotic efflux	36.07	100.47
	mexN		protein homolog model	resistance-nodulation-cell division (RND) antibiotic efflux pump	phenicol antibiotic	antibiotic efflux	25.8	100.77
	MexS		protein overexpression model	resistance-nodulation-cell division (RND) antibiotic efflux pump	fluoroquinolone antibiotic, diaminopyrimidine antibiotic, phenicol antibiotic	antibiotic efflux	31.28	95.58
	MexT		protein overexpression model	resistance-nodulation-cell division (RND) antibiotic efflux pump	fluoroquinolone antibiotic, diaminopyrimidine antibiotic, phenicol antibiotic	antibiotic efflux	26.05	93.66
	MexW		protein homolog model	resistance-nodulation-cell division (RND) antibiotic efflux pump	macrolide antibiotic, fluoroquinolone antibiotic, tetracycline antibiotic, acridine dye, phenicol antibiotic, disinfecting agents and intercalating dyes	antibiotic efflux	25.09	104.42
	msbA		protein homolog model	ATP-binding cassette (ABC) antibiotic efflux pump	nitroimidazole antibiotic	antibiotic efflux	32.69	101.55
	mtrA		protein homolog model	resistance-nodulation-cell division (RND) antibiotic efflux pump	macrolide antibiotic, penam	antibiotic efflux	36.61	100
	mtrC		protein homolog model	resistance-nodulation-cell division (RND) antibiotic efflux pump	macrolide antibiotic, penam	antibiotic efflux	26.56	104.13
	MuxB		protein homolog model	resistance-nodulation-cell division (RND) antibiotic efflux pump	macrolide antibiotic, monobactam, tetracycline antibiotic, aminocoumarin antibiotic	antibiotic efflux	56.58	100.96
	Mycobacterium tuberculosis inhA mutations conferring resistance to isoniazid	S94A	protein variant model	isoniazid resistant inhA	isoniazid	antibiotic target alteration	35.64	103.72
	nalC		protein overexpression model	resistance-nodulation-cell division (RND) antibiotic efflux pump	macrolide antibiotic, fluoroquinolone antibiotic, monobactam, carbapenem, cephalosporin, cephamycin, penam, tetracycline antibiotic, peptide antibiotic, aminocoumarin antibiotic, diaminopyrimidine antibiotic, sulfonamide antibiotic, phenicol antibiotic, penem	antibiotic efflux	31.15	104.69
	NmcR		protein homolog model	NmcA beta-lactamase	carbapenem, cephalosporin, cephamycin, penam	antibiotic inactivation	35.2	98.98
	novA		protein homolog model	ATP-binding cassette (ABC) antibiotic efflux pump	aminocoumarin antibiotic	antibiotic efflux	35.74	101.79
	OmpA		protein homolog model	General Bacterial Porin with reduced permeability to beta-lactams	monobactam, carbapenem, cephalosporin, cephamycin, penam, penem	reduced permeability to antibiotic	27.04	97.33
	OpmB		protein homolog model	resistance-nodulation-cell division (RND) antibiotic efflux pump	macrolide antibiotic, monobactam, tetracycline antibiotic, aminocoumarin antibiotic	antibiotic efflux	42.53	101
	OprM		protein homolog model	resistance-nodulation-cell division (RND) antibiotic efflux pump	macrolide antibiotic, fluoroquinolone antibiotic, monobactam, aminoglycoside antibiotic, carbapenem, cephalosporin, cephamycin, penam, tetracycline antibiotic, peptide antibiotic, acridine dye, aminocoumarin antibiotic, diaminopyrimidine antibiotic, sulfonamide antibiotic, phenicol antibiotic, penem, disinfecting agents and intercalating dyes	antibiotic efflux	39.75	102.89
	ParR		protein homolog model	resistance-nodulation-cell division (RND) antibiotic efflux pump, Outer Membrane Porin (Opr)	macrolide antibiotic, fluoroquinolone antibiotic, monobactam, aminoglycoside antibiotic, carbapenem, cephalosporin, cephamycin, penam, tetracycline antibiotic, acridine dye, phenicol antibiotic, penem, disinfecting agents and intercalating dyes	antibiotic efflux, reduced permeability to antibiotic	41.48	101.7
	qacE		protein homolog model	major facilitator superfamily (MFS) antibiotic efflux pump	disinfecting agents and intercalating dyes	antibiotic efflux	53.85	100
	RanA		protein homolog model	ATP-binding cassette (ABC) antibiotic efflux pump	aminoglycoside antibiotic	antibiotic efflux	36.89	102.33
	RanB		protein homolog model	ATP-binding cassette (ABC) antibiotic efflux pump	aminoglycoside antibiotic	antibiotic efflux	29.39	103.16
	sdiA		protein homolog model	resistance-nodulation-cell division (RND) antibiotic efflux pump	fluoroquinolone antibiotic, cephalosporin, glycylcycline, penam, tetracycline antibiotic, rifamycin antibiotic, phenicol antibiotic, triclosan	antibiotic efflux	28.26	99.17
	smeR		protein homolog model	resistance-nodulation-cell division (RND) antibiotic efflux pump	aminoglycoside antibiotic, cephalosporin, cephamycin, penam	antibiotic efflux	35.06	103.06
	smeS		protein homolog model	resistance-nodulation-cell division (RND) antibiotic efflux pump	aminoglycoside antibiotic, cephalosporin, cephamycin, penam	antibiotic efflux	28.85	99.57
	Staphylococcus aureus fusA with mutation conferring resistance to fusidic acid	V90I	protein variant model	antibiotic resistant fusA	fusidic acid	antibiotic target alteration	52.44	100.29
	TaeA		protein homolog model	ATP-binding cassette (ABC) antibiotic efflux pump	pleuromutilin antibiotic	antibiotic efflux	31.9	98.46
	tet(W/N/W)		protein homolog model	tetracycline-resistant ribosomal protection protein	tetracycline antibiotic	antibiotic target protection	29.87	98.28
	tsnR		protein homolog model	non-erm 23S ribosomal RNA methyltransferase (A1067)	peptide antibiotic	antibiotic target alteration	32.26	102.22
	vanHA		protein homolog model	vanH, glycopeptide resistance gene cluster	glycopeptide antibiotic	antibiotic target alteration	32.75	95.65
	vanHB		protein homolog model	vanH, glycopeptide resistance gene cluster	glycopeptide antibiotic	antibiotic target alteration	32.92	100.31
	vatB		protein homolog model	streptogramin vat acetyltransferase	streptogramin antibiotic	antibiotic inactivation	43.93	95.75
Komagataeibacter saccharivorans LMG 1582T	abeM		protein homolog model	multidrug and toxic compound extrusion (MATE) transporter	fluoroquinolone antibiotic, acridine dye, triclosan, disinfecting agents and intercalating dyes	antibiotic efflux	28.83	101.56
	Acinetobacter baumannii AbaF		protein homolog model	major facilitator superfamily (MFS) antibiotic efflux pump	fosfomycin	antibiotic efflux	37.07	100.93
	Acinetobacter baumannii AbaQ		protein homolog model	major facilitator superfamily (MFS) antibiotic efflux pump	fluoroquinolone antibiotic	antibiotic efflux	36.24	101.38
	Acinetobacter baumannii parC conferring resistance to fluoroquinolones	D105E	protein variant model	fluoroquinolone resistant parC	fluoroquinolone antibiotic	antibiotic target alteration	38	100.14
	Acinetobacter baumannii parC conferring resistance to fluoroquinolones	D105E	protein variant model	fluoroquinolone resistant parC	fluoroquinolone antibiotic	antibiotic target alteration	38.87	99.86
	adeG		protein homolog model	resistance-nodulation-cell division (RND) antibiotic efflux pump	fluoroquinolone antibiotic, tetracycline antibiotic	antibiotic efflux	25.47	97.29
	adeL		protein homolog model	resistance-nodulation-cell division (RND) antibiotic efflux pump	fluoroquinolone antibiotic, tetracycline antibiotic	antibiotic efflux	31.31	98.52
	adeN		protein homolog model	resistance-nodulation-cell division (RND) antibiotic efflux pump	macrolide antibiotic, fluoroquinolone antibiotic, lincosamide antibiotic, carbapenem, cephalosporin, tetracycline antibiotic, rifamycin antibiotic, diaminopyrimidine antibiotic, phenicol antibiotic, penem	antibiotic efflux	33.33	100.46
	arlR		protein homolog model	major facilitator superfamily (MFS) antibiotic efflux pump	fluoroquinolone antibiotic, acridine dye, disinfecting agents and intercalating dyes	antibiotic efflux	35.45	101.83
	ArnT		protein homolog model	pmr phosphoethanolamine transferase	peptide antibiotic	antibiotic target alteration	27.16	100.73
	AxyY		protein homolog model	resistance-nodulation-cell division (RND) antibiotic efflux pump	macrolide antibiotic, fluoroquinolone antibiotic, aminoglycoside antibiotic, cephalosporin	antibiotic efflux	24.56	97.99
	bacA		protein homolog model	undecaprenyl pyrophosphate related proteins	peptide antibiotic	antibiotic target alteration	33.45	102.2
	basS		protein homolog model	pmr phosphoethanolamine transferase	peptide antibiotic	antibiotic target alteration, antibiotic efflux	26.24	99.16
	bcr-1		protein homolog model	major facilitator superfamily (MFS) antibiotic efflux pump	bicyclomycin	antibiotic efflux	31.97	102.49
	Borreliella burgdorferi murA with mutation conferring resistance to fosfomycin	D116C	protein variant model	antibiotic-resistant murA transferase	fosfomycin	antibiotic target alteration	36.92	98.36
	Clostridioides difficile gyrB conferring resistance to fluoroquinolones	V423F, I139R	protein variant model	fluoroquinolone resistant gyrB	fluoroquinolone antibiotic	antibiotic target alteration	42.46	102.83
	cmlv		protein homolog model	chloramphenicol phosphotransferase	phenicol antibiotic	antibiotic inactivation	34.77	99.31
	cprR		protein homolog model	pmr phosphoethanolamine transferase	peptide antibiotic	antibiotic target alteration, antibiotic efflux	39.46	101.35
	cpxA		protein homolog model	resistance-nodulation-cell division (RND) antibiotic efflux pump	aminoglycoside antibiotic, aminocoumarin antibiotic	antibiotic efflux	31.1	101.53
	cpxA		protein homolog model	resistance-nodulation-cell division (RND) antibiotic efflux pump	aminoglycoside antibiotic, aminocoumarin antibiotic	antibiotic efflux	31.76	101.53
	Enterobacter cloacae acrA		protein homolog model	resistance-nodulation-cell division (RND) antibiotic efflux pump	fluoroquinolone antibiotic, cephalosporin, glycylcycline, penam, tetracycline antibiotic, rifamycin antibiotic, phenicol antibiotic, triclosan	antibiotic efflux	49.22	95.72
	Enterococcus faecalis cls with mutation conferring resistance to daptomycin	H215R	protein variant model	daptomycin resistant cls	peptide antibiotic	antibiotic target alteration	28.73	98.13
	Enterococcus faecalis cls with mutation conferring resistance to daptomycin	H215R	protein variant model	daptomycin resistant cls	peptide antibiotic	antibiotic target alteration	26.42	98.13
	Erm(36)		protein homolog model	Erm 23S ribosomal RNA methyltransferase	macrolide antibiotic, lincosamide antibiotic, streptogramin antibiotic	antibiotic target alteration	30.74	100.71
	Escherichia coli acrR with mutation conferring multidrug antibiotic resistance		protein overexpression model	resistance-nodulation-cell division (RND) antibiotic efflux pump	fluoroquinolone antibiotic, cephalosporin, glycylcycline, penam, tetracycline antibiotic, rifamycin antibiotic, phenicol antibiotic, triclosan	antibiotic target alteration, antibiotic efflux	35.85	100
	Escherichia coli ampH beta-lactamase		protein homolog model	ampC-type beta-lactamase	cephalosporin, penam	antibiotic inactivation	25.4	101.3
	Escherichia coli EF-Tu mutants conferring resistance to Pulvomycin	R234F	protein variant model	elfamycin resistant EF-Tu	elfamycin antibiotic	antibiotic target alteration	75.63	96.82
	Escherichia coli emrE		protein homolog model	small multidrug resistance (SMR) antibiotic efflux pump	macrolide antibiotic	antibiotic efflux	44.32	95.45
	Escherichia coli fabG mutations conferring resistance to triclosan	Y151V	protein variant model	antibiotic resistant fabG	triclosan	antibiotic target alteration	27.6	101.23
	Escherichia coli fabI mutations conferring resistance to isoniazid and triclosan	G93S	protein variant model	antibiotic resistant fabI	isoniazid, triclosan	antibiotic target alteration	25.51	99.62
	Escherichia coli marR mutant conferring antibiotic resistance		protein overexpression model	resistance-nodulation-cell division (RND) antibiotic efflux pump	fluoroquinolone antibiotic, cephalosporin, glycylcycline, penam, tetracycline antibiotic, rifamycin antibiotic, phenicol antibiotic, triclosan	antibiotic target alteration, antibiotic efflux	35.23	96.53
	Escherichia coli UhpA with mutation conferring resistance to fosfomycin	G97D	protein variant model	antibiotic-resistant UhpT	fosfomycin	antibiotic target alteration	34.55	104.59
	farA		protein homolog model	major facilitator superfamily (MFS) antibiotic efflux pump	antibacterial free fatty acids	antibiotic efflux	33.52	97.66
	farB		protein homolog model	major facilitator superfamily (MFS) antibiotic efflux pump	antibacterial free fatty acids	antibiotic efflux	29.2	98.23
	iri		protein homolog model	rifampin monooxygenase	rifamycin antibiotic	antibiotic inactivation	31.17	101.46
	Klebsiella pneumoniae KpnH		protein homolog model	major facilitator superfamily (MFS) antibiotic efflux pump	macrolide antibiotic, fluoroquinolone antibiotic, aminoglycoside antibiotic, carbapenem, cephalosporin, penam, peptide antibiotic, penem	antibiotic efflux	34.73	102.34
	LRA-8		protein homolog model	subclass B3 LRA beta-lactamase	cephalosporin, penam	antibiotic inactivation	30.93	100.66
	MCR-2.2		protein homolog model	MCR phosphoethanolamine transferase	peptide antibiotic	antibiotic target alteration	25.62	102.04
	mdtA		protein homolog model	resistance-nodulation-cell division (RND) antibiotic efflux pump	aminocoumarin antibiotic	antibiotic efflux	45.86	97.83
	mdtB		protein homolog model	resistance-nodulation-cell division (RND) antibiotic efflux pump	aminocoumarin antibiotic	antibiotic efflux	59.92	101.73
	mdtB		protein homolog model	resistance-nodulation-cell division (RND) antibiotic efflux pump	aminocoumarin antibiotic	antibiotic efflux	59.44	101.73
	mdtN		protein homolog model	major facilitator superfamily (MFS) antibiotic efflux pump	nucleoside antibiotic, acridine dye, disinfecting agents and intercalating dyes	antibiotic efflux	33.23	102.04
	MexA		protein homolog model	resistance-nodulation-cell division (RND) antibiotic efflux pump	macrolide antibiotic, fluoroquinolone antibiotic, monobactam, carbapenem, cephalosporin, cephamycin, penam, tetracycline antibiotic, peptide antibiotic, aminocoumarin antibiotic, diaminopyrimidine antibiotic, sulfonamide antibiotic, phenicol antibiotic, penem	antibiotic efflux	49.73	99.22
	MexB		protein homolog model	resistance-nodulation-cell division (RND) antibiotic efflux pump	macrolide antibiotic, fluoroquinolone antibiotic, monobactam, carbapenem, cephalosporin, cephamycin, penam, tetracycline antibiotic, peptide antibiotic, aminocoumarin antibiotic, diaminopyrimidine antibiotic, sulfonamide antibiotic, phenicol antibiotic, penem	antibiotic efflux	62.12	99.52
	MexB		protein homolog model	resistance-nodulation-cell division (RND) antibiotic efflux pump	macrolide antibiotic, fluoroquinolone antibiotic, monobactam, carbapenem, cephalosporin, cephamycin, penam, tetracycline antibiotic, peptide antibiotic, aminocoumarin antibiotic, diaminopyrimidine antibiotic, sulfonamide antibiotic, phenicol antibiotic, penem	antibiotic efflux	61.94	99.52
	MexI		protein homolog model	resistance-nodulation-cell division (RND) antibiotic efflux pump	fluoroquinolone antibiotic, tetracycline antibiotic, acridine dye, disinfecting agents and intercalating dyes	antibiotic efflux	25.9	102.53
	MexL		protein homolog model	resistance-nodulation-cell division (RND) antibiotic efflux pump	macrolide antibiotic, tetracycline antibiotic, triclosan	antibiotic efflux	37.7	100
	mexN		protein homolog model	resistance-nodulation-cell division (RND) antibiotic efflux pump	phenicol antibiotic	antibiotic efflux	25.8	100.77
	mexP		protein homolog model	resistance-nodulation-cell division (RND) antibiotic efflux pump	macrolide antibiotic, carbapenem, tetracycline antibiotic, acridine dye, diaminopyrimidine antibiotic, phenicol antibiotic, disinfecting agents and intercalating dyes	antibiotic efflux	27.68	99.48
	MexS		protein overexpression model	resistance-nodulation-cell division (RND) antibiotic efflux pump	fluoroquinolone antibiotic, diaminopyrimidine antibiotic, phenicol antibiotic	antibiotic efflux	29.76	95.28
	msbA		protein homolog model	ATP-binding cassette (ABC) antibiotic efflux pump	nitroimidazole antibiotic	antibiotic efflux	32.69	102.06
	mtrA		protein homolog model	resistance-nodulation-cell division (RND) antibiotic efflux pump	macrolide antibiotic, penam	antibiotic efflux	39.73	100
	MuxB		protein homolog model	resistance-nodulation-cell division (RND) antibiotic efflux pump	macrolide antibiotic, monobactam, tetracycline antibiotic, aminocoumarin antibiotic	antibiotic efflux	56.39	101.25
	Mycobacterium tuberculosis inhA mutations conferring resistance to isoniazid	S94A	protein variant model	isoniazid resistant inhA	isoniazid	antibiotic target alteration	36.14	103.72
	Mycobacterium tuberculosis pncA mutations conferring resistance to pyrazinamide	S67P	protein variant model	pyrazinamide resistant pncA	pyrazinamide	antibiotic target alteration	41.57	104.84
	Mycolicibacterium smegmatis ndh with mutation conferring resistance to isoniazid	L100P	protein variant model	antibiotic resistant ndh	isoniazid	antibiotic target alteration	26.18	95.62
	nalC		protein overexpression model	resistance-nodulation-cell division (RND) antibiotic efflux pump	macrolide antibiotic, fluoroquinolone antibiotic, monobactam, carbapenem, cephalosporin, cephamycin, penam, tetracycline antibiotic, peptide antibiotic, aminocoumarin antibiotic, diaminopyrimidine antibiotic, sulfonamide antibiotic, phenicol antibiotic, penem	antibiotic efflux	28.57	101.41
	NmcR		protein homolog model	NmcA beta-lactamase	carbapenem, cephalosporin, cephamycin, penam	antibiotic inactivation	50	102.37
	novA		protein homolog model	ATP-binding cassette (ABC) antibiotic efflux pump	aminocoumarin antibiotic	antibiotic efflux	35.04	98.7
	OmpA		protein homolog model	General Bacterial Porin with reduced permeability to beta-lactams	monobactam, carbapenem, cephalosporin, cephamycin, penam, penem	reduced permeability to antibiotic	đ	97.33
	OpmB		protein homolog model	resistance-nodulation-cell division (RND) antibiotic efflux pump	macrolide antibiotic, monobactam, tetracycline antibiotic, aminocoumarin antibiotic	antibiotic efflux	41.24	103.01
	OprM		protein homolog model	resistance-nodulation-cell division (RND) antibiotic efflux pump	macrolide antibiotic, fluoroquinolone antibiotic, monobactam, aminoglycoside antibiotic, carbapenem, cephalosporin, cephamycin, penam, tetracycline antibiotic, peptide antibiotic, acridine dye, aminocoumarin antibiotic, diaminopyrimidine antibiotic, sulfonamide antibiotic, phenicol antibiotic, penem, disinfecting agents and intercalating dyes	antibiotic efflux	41.39	102.68
	OprN		protein homolog model	resistance-nodulation-cell division (RND) antibiotic efflux pump	fluoroquinolone antibiotic, diaminopyrimidine antibiotic, phenicol antibiotic	antibiotic efflux	28.21	101.48
	OprZ		protein homolog model	resistance-nodulation-cell division (RND) antibiotic efflux pump	macrolide antibiotic, fluoroquinolone antibiotic, aminoglycoside antibiotic, cephalosporin	antibiotic efflux	30.85	102.16
	ParR		protein homolog model	resistance-nodulation-cell division (RND) antibiotic efflux pump, Outer Membrane Porin (Opr)	macrolide antibiotic, fluoroquinolone antibiotic, monobactam, aminoglycoside antibiotic, carbapenem, cephalosporin, cephamycin, penam, tetracycline antibiotic, acridine dye, phenicol antibiotic, penem, disinfecting agents and intercalating dyes	antibiotic efflux, reduced permeability to antibiotic	41.92	101.7
	PmrF		protein homolog model	pmr phosphoethanolamine transferase	peptide antibiotic	antibiotic target alteration	26.92	100.31
	qacE		protein homolog model	major facilitator superfamily (MFS) antibiotic efflux pump	disinfecting agents and intercalating dyes	antibiotic efflux	55.14	100
	qacE		protein homolog model	major facilitator superfamily (MFS) antibiotic efflux pump	disinfecting agents and intercalating dyes	antibiotic efflux	53.27	100
	QepA2		protein homolog model	major facilitator superfamily (MFS) antibiotic efflux pump	fluoroquinolone antibiotic	antibiotic efflux	27.57	98.63
	RanA		protein homolog model	ATP-binding cassette (ABC) antibiotic efflux pump	aminoglycoside antibiotic	antibiotic efflux	36.89	102.33
	RanB		protein homolog model	ATP-binding cassette (ABC) antibiotic efflux pump	aminoglycoside antibiotic	antibiotic efflux	30.96	103.16
	Rhodococcus fascians cmr		protein homolog model	major facilitator superfamily (MFS) antibiotic efflux pump	phenicol antibiotic	antibiotic efflux	28.57	96.68
	sdiA		protein homolog model	resistance-nodulation-cell division (RND) antibiotic efflux pump	fluoroquinolone antibiotic, cephalosporin, glycylcycline, penam, tetracycline antibiotic, rifamycin antibiotic, phenicol antibiotic, triclosan	antibiotic efflux	28.02	95.42
	smeR		protein homolog model	resistance-nodulation-cell division (RND) antibiotic efflux pump	aminoglycoside antibiotic, cephalosporin, cephamycin, penam	antibiotic efflux	35.06	103.06
	smeR		protein homolog model	resistance-nodulation-cell division (RND) antibiotic efflux pump	aminoglycoside antibiotic, cephalosporin, cephamycin, penam	antibiotic efflux	39.27	97.38
	smeS		protein homolog model	resistance-nodulation-cell division (RND) antibiotic efflux pump	aminoglycoside antibiotic, cephalosporin, cephamycin, penam	antibiotic efflux	29.05	99.57
	SST-1		protein homolog model	SST beta-lactamase	cephalosporin	antibiotic inactivation	25.63	103.17
	Staphylococcus aureus fusA with mutation conferring resistance to fusidic acid	V90I	protein variant model	antibiotic resistant fusA	fusidic acid	antibiotic target alteration	52.29	100.29
	Streptomyces lividans cmlR		protein homolog model	major facilitator superfamily (MFS) antibiotic efflux pump	phenicol antibiotic	antibiotic efflux	26.42	101.53
	TaeA		protein homolog model	ATP-binding cassette (ABC) antibiotic efflux pump	pleuromutilin antibiotic	antibiotic efflux	31.69	97.07
	tet(V)		protein homolog model	major facilitator superfamily (MFS) antibiotic efflux pump	tetracycline antibiotic	antibiotic efflux	26.01	100.72
	Tet(X4)		protein homolog model	tetracycline inactivation enzyme	glycylcycline, tetracycline antibiotic	antibiotic inactivation	31.72	96.36
	tet(Y)		protein homolog model	major facilitator superfamily (MFS) antibiotic efflux pump	tetracycline antibiotic	antibiotic efflux	25.68	102.81
	tetW		protein homolog model	tetracycline-resistant ribosomal protection protein	tetracycline antibiotic	antibiotic target protection	31.82	98.28
	TriC		protein homolog model	resistance-nodulation-cell division (RND) antibiotic efflux pump	triclosan	antibiotic efflux	52.71	101.58
	tsnR		protein homolog model	non-erm 23S ribosomal RNA methyltransferase (A1067)	peptide antibiotic	antibiotic target alteration	31.61	101.48
	vanHB		protein homolog model	vanH, glycopeptide resistance gene cluster	glycopeptide antibiotic	antibiotic target alteration	33.47	100.31
	vanHD		protein homolog model	vanH, glycopeptide resistance gene cluster	glycopeptide antibiotic	antibiotic target alteration	29.55	95.67
	vanHF		protein homolog model	vanH, glycopeptide resistance gene cluster	glycopeptide antibiotic	antibiotic target alteration	31.12	98.76
	vanHM		protein homolog model	vanH, glycopeptide resistance gene cluster	glycopeptide antibiotic	antibiotic target alteration	28.35	96.01
	vanRO		protein homolog model	glycopeptide resistance gene cluster, vanR	glycopeptide antibiotic	antibiotic target alteration	35.19	95.71
	vanXF		protein homolog model	vanX, glycopeptide resistance gene cluster	glycopeptide antibiotic	antibiotic target alteration	34.95	101.79
	vatB		protein homolog model	streptogramin vat acetyltransferase	streptogramin antibiotic	antibiotic inactivation	45.66	95.75
Komagataeibacter swingsii LMG 22125T	Acinetobacter baumannii AbaF		protein homolog model	major facilitator superfamily (MFS) antibiotic efflux pump	fosfomycin	antibiotic efflux	30.41	98.14
	Acinetobacter baumannii parC conferring resistance to fluoroquinolones	D105E	protein variant model	fluoroquinolone resistant parC	fluoroquinolone antibiotic	antibiotic target alteration	38.87	99.86
	adeL		protein homolog model	resistance-nodulation-cell division (RND) antibiotic efflux pump	fluoroquinolone antibiotic, tetracycline antibiotic	antibiotic efflux	29.51	96.74
	arlR		protein homolog model	major facilitator superfamily (MFS) antibiotic efflux pump	fluoroquinolone antibiotic, acridine dye, disinfecting agents and intercalating dyes	antibiotic efflux	35.45	101.83
	ArnT		protein homolog model	pmr phosphoethanolamine transferase	peptide antibiotic	antibiotic target alteration	27.16	100.73
	bacA		protein homolog model	undecaprenyl pyrophosphate related proteins	peptide antibiotic	antibiotic target alteration	31.43	102.56
	bcr-1		protein homolog model	major facilitator superfamily (MFS) antibiotic efflux pump	bicyclomycin	antibiotic efflux	31.97	102.49
	Borreliella burgdorferi murA with mutation conferring resistance to fosfomycin	D116C	protein variant model	antibiotic-resistant murA transferase	fosfomycin	antibiotic target alteration	36.92	98.36
	Clostridioides difficile gyrB conferring resistance to fluoroquinolones	V423F, I139R	protein variant model	fluoroquinolone resistant gyrB	fluoroquinolone antibiotic	antibiotic target alteration	42.46	102.83
	cprR		protein homolog model	pmr phosphoethanolamine transferase	peptide antibiotic	antibiotic target alteration, antibiotic efflux	39.46	101.35
	cpxA		protein homolog model	resistance-nodulation-cell division (RND) antibiotic efflux pump	aminoglycoside antibiotic, aminocoumarin antibiotic	antibiotic efflux	31.76	101.53
	Enterobacter cloacae acrA		protein homolog model	resistance-nodulation-cell division (RND) antibiotic efflux pump	fluoroquinolone antibiotic, cephalosporin, glycylcycline, penam, tetracycline antibiotic, rifamycin antibiotic, phenicol antibiotic, triclosan	antibiotic efflux	49.22	95.72
	Enterococcus faecalis cls with mutation conferring resistance to daptomycin	H215R	protein variant model	daptomycin resistant cls	peptide antibiotic	antibiotic target alteration	26.42	98.13
	Enterococcus faecium cls conferring resistance to daptomycin	H215R	protein variant model	daptomycin resistant cls	peptide antibiotic	antibiotic target alteration	25.56	99.59
	Escherichia coli ampH beta-lactamase		protein homolog model	ampC-type beta-lactamase	cephalosporin, penam	antibiotic inactivation	25.4	101.3
	Escherichia coli EF-Tu mutants conferring resistance to Pulvomycin	R234F	protein variant model	elfamycin resistant EF-Tu	elfamycin antibiotic	antibiotic target alteration	75.63	96.82
	Escherichia coli emrE		protein homolog model	small multidrug resistance (SMR) antibiotic efflux pump	macrolide antibiotic	antibiotic efflux	44.32	95.45
	Escherichia coli fabG mutations conferring resistance to triclosan	Y151V	protein variant model	antibiotic resistant fabG	triclosan	antibiotic target alteration	27.6	101.23
	Escherichia coli marR mutant conferring antibiotic resistance		protein overexpression model	resistance-nodulation-cell division (RND) antibiotic efflux pump	fluoroquinolone antibiotic, cephalosporin, glycylcycline, penam, tetracycline antibiotic, rifamycin antibiotic, phenicol antibiotic, triclosan	antibiotic target alteration, antibiotic efflux	35.23	96.53
	farA		protein homolog model	major facilitator superfamily (MFS) antibiotic efflux pump	antibacterial free fatty acids	antibiotic efflux	33.52	97.66
	farB		protein homolog model	major facilitator superfamily (MFS) antibiotic efflux pump	antibacterial free fatty acids	antibiotic efflux	29.2	98.23
	iri		protein homolog model	rifampin monooxygenase	rifamycin antibiotic	antibiotic inactivation	30.38	104.59
	Klebsiella pneumoniae KpnH		protein homolog model	major facilitator superfamily (MFS) antibiotic efflux pump	macrolide antibiotic, fluoroquinolone antibiotic, aminoglycoside antibiotic, carbapenem, cephalosporin, penam, peptide antibiotic, penem	antibiotic efflux	34.73	102.34
	MCR-2.2		protein homolog model	MCR phosphoethanolamine transferase	peptide antibiotic	antibiotic target alteration	25.62	102.04
	mdtA		protein homolog model	resistance-nodulation-cell division (RND) antibiotic efflux pump	aminocoumarin antibiotic	antibiotic efflux	45.86	97.83
	mdtB		protein homolog model	resistance-nodulation-cell division (RND) antibiotic efflux pump	aminocoumarin antibiotic	antibiotic efflux	59.44	101.73
	MexB		protein homolog model	resistance-nodulation-cell division (RND) antibiotic efflux pump	macrolide antibiotic, fluoroquinolone antibiotic, monobactam, carbapenem, cephalosporin, cephamycin, penam, tetracycline antibiotic, peptide antibiotic, aminocoumarin antibiotic, diaminopyrimidine antibiotic, sulfonamide antibiotic, phenicol antibiotic, penem	antibiotic efflux	61.94	99.52
	MexL		protein homolog model	resistance-nodulation-cell division (RND) antibiotic efflux pump	macrolide antibiotic, tetracycline antibiotic, triclosan	antibiotic efflux	37.68	100.94
	mexP		protein homolog model	resistance-nodulation-cell division (RND) antibiotic efflux pump	macrolide antibiotic, carbapenem, tetracycline antibiotic, acridine dye, diaminopyrimidine antibiotic, phenicol antibiotic, disinfecting agents and intercalating dyes	antibiotic efflux	27.68	99.48
	MexS		protein overexpression model	resistance-nodulation-cell division (RND) antibiotic efflux pump	fluoroquinolone antibiotic, diaminopyrimidine antibiotic, phenicol antibiotic	antibiotic efflux	29.76	95.28
	MexW		protein homolog model	resistance-nodulation-cell division (RND) antibiotic efflux pump	macrolide antibiotic, fluoroquinolone antibiotic, tetracycline antibiotic, acridine dye, phenicol antibiotic, disinfecting agents and intercalating dyes	antibiotic efflux	24.79	104.32
	msbA		protein homolog model	ATP-binding cassette (ABC) antibiotic efflux pump	nitroimidazole antibiotic	antibiotic efflux	32.47	102.06
	mtrA		protein homolog model	resistance-nodulation-cell division (RND) antibiotic efflux pump	macrolide antibiotic, penam	antibiotic efflux	39.73	100
	Mycobacterium tuberculosis inhA mutations conferring resistance to isoniazid	S94A	protein variant model	isoniazid resistant inhA	isoniazid	antibiotic target alteration	36.14	103.72
	nalC		protein overexpression model	resistance-nodulation-cell division (RND) antibiotic efflux pump	macrolide antibiotic, fluoroquinolone antibiotic, monobactam, carbapenem, cephalosporin, cephamycin, penam, tetracycline antibiotic, peptide antibiotic, aminocoumarin antibiotic, diaminopyrimidine antibiotic, sulfonamide antibiotic, phenicol antibiotic, penem	antibiotic efflux	28.57	101.41
	NmcR		protein homolog model	NmcA beta-lactamase	carbapenem, cephalosporin, cephamycin, penam	antibiotic inactivation	50	102.37
	NmcR		protein homolog model	NmcA beta-lactamase	carbapenem, cephalosporin, cephamycin, penam	antibiotic inactivation	28.46	99.66
	novA		protein homolog model	ATP-binding cassette (ABC) antibiotic efflux pump	aminocoumarin antibiotic	antibiotic efflux	35.04	98.7
	OmpA		protein homolog model	General Bacterial Porin with reduced permeability to beta-lactams	monobactam, carbapenem, cephalosporin, cephamycin, penam, penem	reduced permeability to antibiotic	27.67	97.33
	OprM		protein homolog model	resistance-nodulation-cell division (RND) antibiotic efflux pump	macrolide antibiotic, fluoroquinolone antibiotic, monobactam, aminoglycoside antibiotic, carbapenem, cephalosporin, cephamycin, penam, tetracycline antibiotic, peptide antibiotic, acridine dye, aminocoumarin antibiotic, diaminopyrimidine antibiotic, sulfonamide antibiotic, phenicol antibiotic, penem, disinfecting agents and intercalating dyes	antibiotic efflux	40.41	102.68
	OprN		protein homolog model	resistance-nodulation-cell division (RND) antibiotic efflux pump	fluoroquinolone antibiotic, diaminopyrimidine antibiotic, phenicol antibiotic	antibiotic efflux	28.21	101.48
	ParR		protein homolog model	resistance-nodulation-cell division (RND) antibiotic efflux pump, Outer Membrane Porin (Opr)	macrolide antibiotic, fluoroquinolone antibiotic, monobactam, aminoglycoside antibiotic, carbapenem, cephalosporin, cephamycin, penam, tetracycline antibiotic, acridine dye, phenicol antibiotic, penem, disinfecting agents and intercalating dyes	antibiotic efflux, reduced permeability to antibiotic	41.92	101.7
	PmrF		protein homolog model	pmr phosphoethanolamine transferase	peptide antibiotic	antibiotic target alteration	26.92	100.31
	qacE		protein homolog model	major facilitator superfamily (MFS) antibiotic efflux pump	disinfecting agents and intercalating dyes	antibiotic efflux	53.27	100
	RanA		protein homolog model	ATP-binding cassette (ABC) antibiotic efflux pump	aminoglycoside antibiotic	antibiotic efflux	35.66	102.33
	RanB		protein homolog model	ATP-binding cassette (ABC) antibiotic efflux pump	aminoglycoside antibiotic	antibiotic efflux	30.96	103.16
	Rhodococcus fascians cmr		protein homolog model	major facilitator superfamily (MFS) antibiotic efflux pump	phenicol antibiotic	antibiotic efflux	28.57	96.68
	sdiA		protein homolog model	resistance-nodulation-cell division (RND) antibiotic efflux pump	fluoroquinolone antibiotic, cephalosporin, glycylcycline, penam, tetracycline antibiotic, rifamycin antibiotic, phenicol antibiotic, triclosan	antibiotic efflux	28.02	95.42
	smeR		protein homolog model	resistance-nodulation-cell division (RND) antibiotic efflux pump	aminoglycoside antibiotic, cephalosporin, cephamycin, penam	antibiotic efflux	39.27	97.38
	smeR		protein homolog model	resistance-nodulation-cell division (RND) antibiotic efflux pump	aminoglycoside antibiotic, cephalosporin, cephamycin, penam	antibiotic efflux	35.93	103.06
	Staphylococcus aureus fusA with mutation conferring resistance to fusidic acid	V90I	protein variant model	antibiotic resistant fusA	fusidic acid	antibiotic target alteration	52.29	100.29
	Streptomyces lividans cmlR		protein homolog model	major facilitator superfamily (MFS) antibiotic efflux pump	phenicol antibiotic	antibiotic efflux	26.42	101.53
	TaeA		protein homolog model	ATP-binding cassette (ABC) antibiotic efflux pump	pleuromutilin antibiotic	antibiotic efflux	31.65	96.91
	tet(V)		protein homolog model	major facilitator superfamily (MFS) antibiotic efflux pump	tetracycline antibiotic	antibiotic efflux	25.93	100.24
	Tet(X4)		protein homolog model	tetracycline inactivation enzyme	glycylcycline, tetracycline antibiotic	antibiotic inactivation	31.72	96.36
	tet(Y)		protein homolog model	major facilitator superfamily (MFS) antibiotic efflux pump	tetracycline antibiotic	antibiotic efflux	25.68	102.81
	tsnR		protein homolog model	non-erm 23S ribosomal RNA methyltransferase (A1067)	peptide antibiotic	antibiotic target alteration	31.61	101.48
	vanHB		protein homolog model	vanH, glycopeptide resistance gene cluster	glycopeptide antibiotic	antibiotic target alteration	32.68	100.31
	vanHD		protein homolog model	vanH, glycopeptide resistance gene cluster	glycopeptide antibiotic	antibiotic target alteration	29.55	95.67
	vatB		protein homolog model	streptogramin vat acetyltransferase	streptogramin antibiotic	antibiotic inactivation	44.51	95.75
